# Supplementary material for: Mitochondrial DNA Suggests the Introduction of Honeybees of African Ancestry to East-Central Europe
Source: Insects. 2021 May 2;12(5):410. doi: 10.3390/insects12050410 (PMC8147603; doi:10.3390/insects12050410)
Supplement: Supplementary file 1 [file insects-12-00410-s001.zip]

Archive with 2 entries (2 files):
- File_S2.txt
- Table_S1.pdf
