# Supplementary material for: Mitochondrial DNA Suggests the Introduction of Honeybees of African Ancestry to East-Central Europe
Source: Insects. 2021 May 2;12(5):410. doi: 10.3390/insects12050410 (PMC8147603; doi:10.3390/insects12050410)
Supplement: Supplementary file 1 [file insects-12-00410-s001.zip › File_S2.txt]

>sample_0002_mitotype_C2d_lon_18.86311_lat_51.69025
ggcagaataagtgcattgaacttaagattcaaatataaagtatttttaaacttttattaaaatt------------------------------------------------------------------------------------------------------------------------------------------------------------------------------------------------------------------------------------------------------------------------------------------------------------------------------------------------------------------------------------------------------------------------------------------------------------------------------tccc----acttaattcatattaatttaaaaataaatt-aataacaatttttaataaaataaataattaattttatttttatattgaattttaaattcaatcttaaagatttaatctttttattaaaattaataaattaatataaaat--aaaacaaaatataacaga--atatatttattaaaatttaatttattaaaatttccacatgattcatatttatatttcaagaatcaaattcatattatgctgataatttaatttcatttcataatatagttataataattattattataatttcaacattaactgtatatattattttagatttatttataaacaaattttcaaatttatttttattaaaaaatcataatattgaaattatttgaacaattattccaattattattctattaattatttgttttccatcattaaaaattttatatttaattgatgaaattgtaaatccttttttttcaattaaatcaattggtcatcaatgatattg
>sample_0003_mitotype_C2d_lon_18.86311_lat_51.69025
ggcagaataagtgcattgaacttaagattcaaatataaagtatttttaaacttttattaaaatt------------------------------------------------------------------------------------------------------------------------------------------------------------------------------------------------------------------------------------------------------------------------------------------------------------------------------------------------------------------------------------------------------------------------------------------------------------------------------tccc----acttaattcatattaatttaaaaataaatt-aataacaatttttaataaaataaataattaattttatttttatattgaattttaaattcaatcttaaagatttaatctttttattaaaattaataaattaatataaaat--aaaacaaaatataacaga--atatatttattaaaatttaatttattaaaatttccacatgattcatatttatatttcaagaatcaaattcatattatgctgataatttaatttcatttcataatatagttataataattattattataatttcaacattaactgtatatattattttagatttatttataaacaaattttcaaatttatttttattaaaaaatcataatattgaaattatttgaacaattattccaattattattctattaattatttgttttccatcattaaaaattttatatttaattgatgaaattgtaaatccttttttttcaattaaatcaattggtcatcaatgatattg
>sample_0004_mitotype_C2w_lon_18.86311_lat_51.69025
ggcagaataagtgcattgaacttaagattcaaatataaagtatttttaaacttttattaaaatt------------------------------------------------------------------------------------------------------------------------------------------------------------------------------------------------------------------------------------------------------------------------------------------------------------------------------------------------------------------------------------------------------------------------------------------------------------------------------tccc----acttaattcatattaatttaaaaataaatt-aataacaatttttaataaaataaataattaattttatttttatattgaattttaaattcaatcttaaagatttaatctttttattaaaattaataaattaatataaaata-aaaacaaaatataacaga--atatatttattaaaatttaatttattaaaatttccacatgattcatatttatatttcaagaatcaaattcatattatgctgataatttaatttcatttcataatatagttataataattattattataatttcaacattaactgtatatattattttagatttatttataaacaaattttcaaatttatttttattaaaaaatcataatattgaaattatttgaacaattattccaattattattctattaattatttgttttccatcattaaaaattttatatttaattgatgaaattgtaaatccttttttttcaattaaatcaattggtcatcaatgatattg
>sample_0005_mitotype_C2d_lon_18.86311_lat_51.69025
ggcagaataagtgcattgaacttaagattcaaatataaagtatttttaaacttttattaaaatt------------------------------------------------------------------------------------------------------------------------------------------------------------------------------------------------------------------------------------------------------------------------------------------------------------------------------------------------------------------------------------------------------------------------------------------------------------------------------tccc----acttaattcatattaatttaaaaataaatt-aataacaatttttaataaaataaataattaattttatttttatattgaattttaaattcaatcttaaagatttaatctttttattaaaattaataaattaatataaaat--aaaacaaaatataacaga--atatatttattaaaatttaatttattaaaatttccacatgattcatatttatatttcaagaatcaaattcatattatgctgataatttaatttcatttcataatatagttataataattattattataatttcaacattaactgtatatattattttagatttatttataaacaaattttcaaatttatttttattaaaaaatcataatattgaaattatttgaacaattattccaattattattctattaattatttgttttccatcattaaaaattttatatttaattgatgaaattgtaaatccttttttttcaattaaatcaattggtcatcaatgatattg
>sample_0006_mitotype_C2da_lon_18.86311_lat_51.69025
ggcagaataagtgcattgaacttaagattcaaatataaagtatttttaaacttttattaaaatt------------------------------------------------------------------------------------------------------------------------------------------------------------------------------------------------------------------------------------------------------------------------------------------------------------------------------------------------------------------------------------------------------------------------------------------------------------------------------tcccacttacttaattcatattaatttaaaaataaatt-aataacaatttttaataaaataaataattaattttatttttatattgaattttaaattcaatcttaaagatttaatctttttattaaaattaataaattaatataaaat--aaaacaaaatataacaga--atatatttattaaaatttaatttattaaaatttccacatgattcatatttatatttcaagaatcaaattcatattatgctgataatttaatttcatttcataatatagttataataattattattataatttcaacattaactgtatatattattttagatttatttataaacaaattttcaaatttatttttattaaaaaatcataatattgaaattatttgaacaattattccaattattattctattaattatttgttttccatcattaaaaattttatatttaattgatgaaattgtaaatccttttttttcaattaaatcaattggtcatcaatgatattg
>sample_0007_mitotype_C2d_lon_18.93563_lat_52.22607
ggcagaataagtgcattgaacttaagattcaaatataaagtatttttaaacttttattaaaatt------------------------------------------------------------------------------------------------------------------------------------------------------------------------------------------------------------------------------------------------------------------------------------------------------------------------------------------------------------------------------------------------------------------------------------------------------------------------------tccc----acttaattcatattaatttaaaaataaatt-aataacaatttttaataaaataaataattaattttatttttatattgaattttaaattcaatcttaaagatttaatctttttattaaaattaataaattaatataaaat--aaaacaaaatataacaga--atatatttattaaaatttaatttattaaaatttccacatgattcatatttatatttcaagaatcaaattcatattatgctgataatttaatttcatttcataatatagttataataattattattataatttcaacattaactgtatatattattttagatttatttataaacaaattttcaaatttatttttattaaaaaatcataatattgaaattatttgaacaattattccaattattattctattaattatttgttttccatcattaaaaattttatatttaattgatgaaattgtaaatccttttttttcaattaaatcaattggtcatcaatgatattg
>sample_0009_mitotype_C2d_lon_18.93563_lat_52.22607
ggcagaataagtgcattgaacttaagattcaaatataaagtatttttaaacttttattaaaatt------------------------------------------------------------------------------------------------------------------------------------------------------------------------------------------------------------------------------------------------------------------------------------------------------------------------------------------------------------------------------------------------------------------------------------------------------------------------------tccc----acttaattcatattaatttaaaaataaatt-aataacaatttttaataaaataaataattaattttatttttatattgaattttaaattcaatcttaaagatttaatctttttattaaaattaataaattaatataaaat--aaaacaaaatataacaga--atatatttattaaaatttaatttattaaaatttccacatgattcatatttatatttcaagaatcaaattcatattatgctgataatttaatttcatttcataatatagttataataattattattataatttcaacattaactgtatatattattttagatttatttataaacaaattttcaaatttatttttattaaaaaatcataatattgaaattatttgaacaattattccaattattattctattaattatttgttttccatcattaaaaattttatatttaattgatgaaattgtaaatccttttttttcaattaaatcaattggtcatcaatgatattg
>sample_0010_mitotype_C2j_lon_18.93563_lat_52.22607
ggcagaataagtgcattgaacttaagattcaaatataaagtatttttaaacttttattaaaatt------------------------------------------------------------------------------------------------------------------------------------------------------------------------------------------------------------------------------------------------------------------------------------------------------------------------------------------------------------------------------------------------------------------------------------------------------------------------------tccc----acttaattcatattaatttaaaaataaatt-aataacaatttttaataaaataaataattaattttatttttatattgaattttaaattcaatcttaaagatttaatctttttattaaaattaataaattaatatataat--aaaacaaaatataacaga--atatatttattaaaatttaatttattaaaatttccacatgattcatatttatatttcaagaatcaaattcatattatgctgataatttaatttcatttcataatatagttataataattattattataatttcaacattaactgtatatattattttagatttatttataaacaaattttcaaatttatttttattaaaaaatcataatattgaaattatttgaacaattattccaattattattctattaattatttgttttccatcattaaaaattttatatttaattgatgaaattgtaaatccttttttttcaattaaatcaattggtcatcaatgatattg
>sample_0011_mitotype_C2j_lon_18.93563_lat_52.22607
ggcagaataagtgcattgaacttaagattcaaatataaagtatttttaaacttttattaaaatt------------------------------------------------------------------------------------------------------------------------------------------------------------------------------------------------------------------------------------------------------------------------------------------------------------------------------------------------------------------------------------------------------------------------------------------------------------------------------tccc----acttaattcatattaatttaaaaataaatt-aataacaatttttaataaaataaataattaattttatttttatattgaattttaaattcaatcttaaagatttaatctttttattaaaattaataaattaatatataat--aaaacaaaatataacaga--atatatttattaaaatttaatttattaaaatttccacatgattcatatttatatttcaagaatcaaattcatattatgctgataatttaatttcatttcataatatagttataataattattattataatttcaacattaactgtatatattattttagatttatttataaacaaattttcaaatttatttttattaaaaaatcataatattgaaattatttgaacaattattccaattattattctattaattatttgttttccatcattaaaaattttatatttaattgatgaaattgtaaatccttttttttcaattaaatcaattggtcatcaatgatattg
>sample_0012_mitotype_C2j_lon_18.93563_lat_52.22607
ggcagaataagtgcattgaacttaagattcaaatataaagtatttttaaacttttattaaaatt------------------------------------------------------------------------------------------------------------------------------------------------------------------------------------------------------------------------------------------------------------------------------------------------------------------------------------------------------------------------------------------------------------------------------------------------------------------------------tccc----acttaattcatattaatttaaaaataaatt-aataacaatttttaataaaataaataattaattttatttttatattgaattttaaattcaatcttaaagatttaatctttttattaaaattaataaattaatatataat--aaaacaaaatataacaga--atatatttattaaaatttaatttattaaaatttccacatgattcatatttatatttcaagaatcaaattcatattatgctgataatttaatttcatttcataatatagttataataattattattataatttcaacattaactgtatatattattttagatttatttataaacaaattttcaaatttatttttattaaaaaatcataatattgaaattatttgaacaattattccaattattattctattaattatttgttttccatcattaaaaattttatatttaattgatgaaattgtaaatccttttttttcaattaaatcaattggtcatcaatgatattg
>sample_0013_mitotype_C2da_lon_18.95791_lat_51.89398
ggcagaataagtgcattgaacttaagattcaaatataaagtatttttaaacttttattaaaatt------------------------------------------------------------------------------------------------------------------------------------------------------------------------------------------------------------------------------------------------------------------------------------------------------------------------------------------------------------------------------------------------------------------------------------------------------------------------------tcccacttacttaattcatattaatttaaaaataaatt-aataacaatttttaataaaataaataattaattttatttttatattgaattttaaattcaatcttaaagatttaatctttttattaaaattaataaattaatataaaat--aaaacaaaatataacaga--atatatttattaaaatttaatttattaaaatttccacatgattcatatttatatttcaagaatcaaattcatattatgctgataatttaatttcatttcataatatagttataataattattattataatttcaacattaactgtatatattattttagatttatttataaacaaattttcaaatttatttttattaaaaaatcataatattgaaattatttgaacaattattccaattattattctattaattatttgttttccatcattaaaaattttatatttaattgatgaaattgtaaatccttttttttcaattaaatcaattggtcatcaatgatattg
>sample_0014_mitotype_C2da_lon_18.95791_lat_51.89398
ggcagaataagtgcattgaacttaagattcaaatataaagtatttttaaacttttattaaaatt------------------------------------------------------------------------------------------------------------------------------------------------------------------------------------------------------------------------------------------------------------------------------------------------------------------------------------------------------------------------------------------------------------------------------------------------------------------------------tcccacttacttaattcatattaatttaaaaataaatt-aataacaatttttaataaaataaataattaattttatttttatattgaattttaaattcaatcttaaagatttaatctttttattaaaattaataaattaatataaaat--aaaacaaaatataacaga--atatatttattaaaatttaatttattaaaatttccacatgattcatatttatatttcaagaatcaaattcatattatgctgataatttaatttcatttcataatatagttataataattattattataatttcaacattaactgtatatattattttagatttatttataaacaaattttcaaatttatttttattaaaaaatcataatattgaaattatttgaacaattattccaattattattctattaattatttgttttccatcattaaaaattttatatttaattgatgaaattgtaaatccttttttttcaattaaatcaattggtcatcaatgatattg
>sample_0016_mitotype_C2j_lon_18.95791_lat_51.89398
ggcagaataagtgcattgaacttaagattcaaatataaagtatttttaaacttttattaaaatt------------------------------------------------------------------------------------------------------------------------------------------------------------------------------------------------------------------------------------------------------------------------------------------------------------------------------------------------------------------------------------------------------------------------------------------------------------------------------tccc----acttaattcatattaatttaaaaataaatt-aataacaatttttaataaaataaataattaattttatttttatattgaattttaaattcaatcttaaagatttaatctttttattaaaattaataaattaatatataat--aaaacaaaatataacaga--atatatttattaaaatttaatttattaaaatttccacatgattcatatttatatttcaagaatcaaattcatattatgctgataatttaatttcatttcataatatagttataataattattattataatttcaacattaactgtatatattattttagatttatttataaacaaattttcaaatttatttttattaaaaaatcataatattgaaattatttgaacaattattccaattattattctattaattatttgttttccatcattaaaaattttatatttaattgatgaaattgtaaatccttttttttcaattaaatcaattggtcatcaatgatattg
>sample_0018_mitotype_C2da_lon_17.53321_lat_53.69372
ggcagaataagtgcattgaacttaagattcaaatataaagtatttttaaacttttattaaaatt------------------------------------------------------------------------------------------------------------------------------------------------------------------------------------------------------------------------------------------------------------------------------------------------------------------------------------------------------------------------------------------------------------------------------------------------------------------------------tcccacttacttaattcatattaatttaaaaataaatt-aataacaatttttaataaaataaataattaattttatttttatattgaattttaaattcaatcttaaagatttaatctttttattaaaattaataaattaatataaaat--aaaacaaaatataacaga--atatatttattaaaatttaatttattaaaatttccacatgattcatatttatatttcaagaatcaaattcatattatgctgataatttaatttcatttcataatatagttataataattattattataatttcaacattaactgtatatattattttagatttatttataaacaaattttcaaatttatttttattaaaaaatcataatattgaaattatttgaacaattattccaattattattctattaattatttgttttccatcattaaaaattttatatttaattgatgaaattgtaaatccttttttttcaattaaatcaattggtcatcaatgatattg
>sample_0019_mitotype_M4r_lon_18.01658_lat_53.13059
ggcagaataagtgcattgaacttaagattcaaatataaagtattttttaacttttattaaaattaataaattaatataaaatatga-------------attatatttattaaaatttaatttattaaaattttccacttaattcattttaatttaaaaatataattaaataacaatttttaataaaataaata-----------------------------------------------------------------------------------------------------------------------------------------------------------------------------------------------------attaattttatttttatattgaattttaaattcaatcttaaagatttaatctttttattaaaattaataaattaatataaaaaataaaacaaaatataacaaaatatatttattaaaatttaatttattaaaatttccc----acttaattcattttaatttaaaaataaattaaataacaatttttaataaaataaataattaattttatttttatattgaattttaaattcaatcttaaagatttaatctttttattaaaattaataaattaatataaaaaataaaacaaaatataacaaa--atatatttattaaaatttaatttattaaaatttccacatgattcatatttatatttcaagaatcaaattcatattatgctgataatttaatttcatttcataatatagttataataatcattattataatttcaacattaactgtatatattattttagatttatttataaacaaattttcaaatttatttttattaaaaaatcataatattgaaattatttgaacagttattccaattattattctattaattatttgttttccatcattaaaaattttatatttaattgatgaaattgtaaatccttttttttcaattaaatcaattggtcatcaatgatattg
>sample_0020_mitotype_C2j_lon_23.56897_lat_46.76056
ggcagaataagtgcattgaacttaagattcaaatataaagtatttttaaacttttattaaaatt------------------------------------------------------------------------------------------------------------------------------------------------------------------------------------------------------------------------------------------------------------------------------------------------------------------------------------------------------------------------------------------------------------------------------------------------------------------------------tccc----acttaattcatattaatttaaaaataaatt-aataacaatttttaataaaataaataattaattttatttttatattgaattttaaattcaatcttaaagatttaatctttttattaaaattaataaattaatatataat--aaaacaaaatataacaga--atatatttattaaaatttaatttattaaaatttccacatgattcatatttatatttcaagaatcaaattcatattatgctgataatttaatttcatttcataatatagttataataattattattataatttcaacattaactgtatatattattttagatttatttataaacaaattttcaaatttatttttattaaaaaatcataatattgaaattatttgaacaattattccaattattattctattaattatttgttttccatcattaaaaattttatatttaattgatgaaattgtaaatccttttttttcaattaaatcaattggtcatcaatgatattg
>sample_0021_mitotype_C2d_lon_23.56897_lat_46.76056
ggcagaataagtgcattgaacttaagattcaaatataaagtatttttaaacttttattaaaatt------------------------------------------------------------------------------------------------------------------------------------------------------------------------------------------------------------------------------------------------------------------------------------------------------------------------------------------------------------------------------------------------------------------------------------------------------------------------------tccc----acttaattcatattaatttaaaaataaatt-aataacaatttttaataaaataaataattaattttatttttatattgaattttaaattcaatcttaaagatttaatctttttattaaaattaataaattaatataaaat--aaaacaaaatataacaga--atatatttattaaaatttaatttattaaaatttccacatgattcatatttatatttcaagaatcaaattcatattatgctgataatttaatttcatttcataatatagttataataattattattataatttcaacattaactgtatatattattttagatttatttataaacaaattttcaaatttatttttattaaaaaatcataatattgaaattatttgaacaattattccaattattattctattaattatttgttttccatcattaaaaattttatatttaattgatgaaattgtaaatccttttttttcaattaaatcaattggtcatcaatgatattg
>sample_0022_mitotype_C2j_lon_23.07575_lat_47.1725
ggcagaataagtgcattgaacttaagattcaaatataaagtatttttaaacttttattaaaatt------------------------------------------------------------------------------------------------------------------------------------------------------------------------------------------------------------------------------------------------------------------------------------------------------------------------------------------------------------------------------------------------------------------------------------------------------------------------------tccc----acttaattcatattaatttaaaaataaatt-aataacaatttttaataaaataaataattaattttatttttatattgaattttaaattcaatcttaaagatttaatctttttattaaaattaataaattaatatataat--aaaacaaaatataacaga--atatatttattaaaatttaatttattaaaatttccacatgattcatatttatatttcaagaatcaaattcatattatgctgataatttaatttcatttcataatatagttataataattattattataatttcaacattaactgtatatattattttagatttatttataaacaaattttcaaatttatttttattaaaaaatcataatattgaaattatttgaacaattattccaattattattctattaattatttgttttccatcattaaaaattttatatttaattgatgaaattgtaaatccttttttttcaattaaatcaattggtcatcaatgatattg
>sample_0023_mitotype_A1e_lon_23.07575_lat_47.1725
ggcagaataagtgcattgaacttaagattcaaatataaagtatttttaaacttttattaaaattaataaattaatataaaataaaacaaaatataacagaatatatttattaaaatttaatttattaaaatt----------------------------------------------------------------------------------------------------------------------------------------------------------------------------------------------------------------------------------------------------------------------------------------------------------------------------------------------------------------------------------------------------------cccc----acttaattcatattaatttaaaaataaatt-aataacaa-ttttaataaaataaataattaattttatttttatattgaatttttaattcaatcttaaagatttaatctttttattaaaattaataaattaatataaaat--aaaacaaaatataacaga--atatatttattaaaatttaatttattaaaatttccacatgattcatatttatatttcaagaatcaaattcatattatgctgataatttaatttcatttcataatatagttataataatcattattataatttcaacattaactgtatatattattttagatttatttataaataaattttcaaatttatttttattaaaaaatcataatattgaaattatttgaacagttattccaattattattctattaattatttgttttccatcattaaaaattttatatttaattgatgaaattgtaaatccttttttttcaattaaatcaattggtcatcaatgatattg
>sample_0024_mitotype_C2d_lon_22.06501_lat_48.2322
ggcagaataagtgcattgaacttaagattcaaatataaagtatttttaaacttttattaaaatt------------------------------------------------------------------------------------------------------------------------------------------------------------------------------------------------------------------------------------------------------------------------------------------------------------------------------------------------------------------------------------------------------------------------------------------------------------------------------tccc----acttaattcatattaatttaaaaataaatt-aataacaatttttaataaaataaataattaattttatttttatattgaattttaaattcaatcttaaagatttaatctttttattaaaattaataaattaatataaaat--aaaacaaaatataacaga--atatatttattaaaatttaatttattaaaatttccacatgattcatatttatatttcaagaatcaaattcatattatgctgataatttaatttcatttcataatatagttataataattattattataatttcaacattaactgtatatattattttagatttatttataaacaaattttcaaatttatttttattaaaaaatcataatattgaaattatttgaacaattattccaattattattctattaattatttgttttccatcattaaaaattttatatttaattgatgaaattgtaaatccttttttttcaattaaatcaattggtcatcaatgatattg
>sample_0026_mitotype_C2d_lon_18.88126_lat_54.16768
ggcagaataagtgcattgaacttaagattcaaatataaagtatttttaaacttttattaaaatt------------------------------------------------------------------------------------------------------------------------------------------------------------------------------------------------------------------------------------------------------------------------------------------------------------------------------------------------------------------------------------------------------------------------------------------------------------------------------tccc----acttaattcatattaatttaaaaataaatt-aataacaatttttaataaaataaataattaattttatttttatattgaattttaaattcaatcttaaagatttaatctttttattaaaattaataaattaatataaaat--aaaacaaaatataacaga--atatatttattaaaatttaatttattaaaatttccacatgattcatatttatatttcaagaatcaaattcatattatgctgataatttaatttcatttcataatatagttataataattattattataatttcaacattaactgtatatattattttagatttatttataaacaaattttcaaatttatttttattaaaaaatcataatattgaaattatttgaacaattattccaattattattctattaattatttgttttccatcattaaaaattttatatttaattgatgaaattgtaaatccttttttttcaattaaatcaattggtcatcaatgatattg
>sample_0027_mitotype_C2j_lon_18.91114_lat_53.86403
ggcagaataagtgcattgaacttaagattcaaatataaagtatttttaaacttttattaaaatt------------------------------------------------------------------------------------------------------------------------------------------------------------------------------------------------------------------------------------------------------------------------------------------------------------------------------------------------------------------------------------------------------------------------------------------------------------------------------tccc----acttaattcatattaatttaaaaataaatt-aataacaatttttaataaaataaataattaattttatttttatattgaattttaaattcaatcttaaagatttaatctttttattaaaattaataaattaatatataat--aaaacaaaatataacaga--atatatttattaaaatttaatttattaaaatttccacatgattcatatttatatttcaagaatcaaattcatattatgctgataatttaatttcatttcataatatagttataataattattattataatttcaacattaactgtatatattattttagatttatttataaacaaattttcaaatttatttttattaaaaaatcataatattgaaattatttgaacaattattccaattattattctattaattatttgttttccatcattaaaaattttatatttaattgatgaaattgtaaatccttttttttcaattaaatcaattggtcatcaatgatattg
>sample_0028_mitotype_C1a_lon_18.32062_lat_53.0868
ggcagaataagtgcattgaacttaagattcaaatataaagtatttttaaacttttattaaaatt------------------------------------------------------------------------------------------------------------------------------------------------------------------------------------------------------------------------------------------------------------------------------------------------------------------------------------------------------------------------------------------------------------------------------------------------------------------------------tccc---cacttaattcatattaatttaaaaataaatt-aataacaatttttaataaaataaataattaattttatttttatattgaattttaaattcaatcttaaagatttaatctttttattaaaattaataaattaatataaaat--aaaacaaaatataacaga--atatatttattaaaatttaatttattaaaatttccacatgatttatatttatatttcaagaatcaaattcatattatgctgataatttaatttcatttcataatatagttataataattattattataatttcaacattaactgtatatattattttagatttatttataaacaaattctcaaatttatttttattaaaaaatcataatattgaaattatttgaacaattattccaattattattctattaattatttgttttccatcattaaaaattttatatttaattgatgaaattgtaaatccttttttttcaattaaatcaattggtcatcaatgatattg
>sample_0029_mitotype_C2c_lon_18.18041_lat_53.13879
ggcagaataagtgcattgaacttaagattcaaatataaagtatttttaaacttttattaaaatt------------------------------------------------------------------------------------------------------------------------------------------------------------------------------------------------------------------------------------------------------------------------------------------------------------------------------------------------------------------------------------------------------------------------------------------------------------------------------tccc----acttaattcatattaatttaaaaataaatt-aataacaatttttaataaaataaataattaattttatttttatattgaattttaaattcaatcttaaagatttaatctttttattaaaattaataaattaatataaaat--aaaacaaaatataacaga--atatatttattaaaatttaatttattaaaatttccacatgatttatatttatatttcaagaatcaaattcatattatgctgataatttaatttcatttcataatatagttataataattattattataatttcaacattaactgtatatattattttagatttatttataaacaaattctcaaatttatttttattaaaaaatcataatattgaaattatttgaacaattattccaattattattctattaattatttgttttccatcattaaaaattttatatttaattgatgaaattgtaaatccttttttttcaattaaatcaattggtcatcaatgatattg
>sample_0030_mitotype_C2w_lon_18.18041_lat_53.13879
ggcagaataagtgcattgaacttaagattcaaatataaagtatttttaaacttttattaaaatt------------------------------------------------------------------------------------------------------------------------------------------------------------------------------------------------------------------------------------------------------------------------------------------------------------------------------------------------------------------------------------------------------------------------------------------------------------------------------tccc----acttaattcatattaatttaaaaataaatt-aataacaatttttaataaaataaataattaattttatttttatattgaattttaaattcaatcttaaagatttaatctttttattaaaattaataaattaatataaaata-aaaacaaaatataacaga--atatatttattaaaatttaatttattaaaatttccacatgattcatatttatatttcaagaatcaaattcatattatgctgataatttaatttcatttcataatatagttataataattattattataatttcaacattaactgtatatattattttagatttatttataaacaaattttcaaatttatttttattaaaaaatcataatattgaaattatttgaacaattattccaattattattctattaattatttgttttccatcattaaaaattttatatttaattgatgaaattgtaaatccttttttttcaattaaatcaattggtcatcaatgatattg
>sample_0031_mitotype_C2j_lon_18.18041_lat_53.13879
ggcagaataagtgcattgaacttaagattcaaatataaagtatttttaaacttttattaaaatt------------------------------------------------------------------------------------------------------------------------------------------------------------------------------------------------------------------------------------------------------------------------------------------------------------------------------------------------------------------------------------------------------------------------------------------------------------------------------tccc----acttaattcatattaatttaaaaataaatt-aataacaatttttaataaaataaataattaattttatttttatattgaattttaaattcaatcttaaagatttaatctttttattaaaattaataaattaatatataat--aaaacaaaatataacaga--atatatttattaaaatttaatttattaaaatttccacatgattcatatttatatttcaagaatcaaattcatattatgctgataatttaatttcatttcataatatagttataataattattattataatttcaacattaactgtatatattattttagatttatttataaacaaattttcaaatttatttttattaaaaaatcataatattgaaattatttgaacaattattccaattattattctattaattatttgttttccatcattaaaaattttatatttaattgatgaaattgtaaatccttttttttcaattaaatcaattggtcatcaatgatattg
>sample_0032_mitotype_C2w_lon_18.18041_lat_53.13879
ggcagaataagtgcattgaacttaagattcaaatataaagtatttttaaacttttattaaaatt------------------------------------------------------------------------------------------------------------------------------------------------------------------------------------------------------------------------------------------------------------------------------------------------------------------------------------------------------------------------------------------------------------------------------------------------------------------------------tccc----acttaattcatattaatttaaaaataaatt-aataacaatttttaataaaataaataattaattttatttttatattgaattttaaattcaatcttaaagatttaatctttttattaaaattaataaattaatataaaata-aaaacaaaatataacaga--atatatttattaaaatttaatttattaaaatttccacatgattcatatttatatttcaagaatcaaattcatattatgctgataatttaatttcatttcataatatagttataataattattattataatttcaacattaactgtatatattattttagatttatttataaacaaattttcaaatttatttttattaaaaaatcataatattgaaattatttgaacaattattccaattattattctattaattatttgttttccatcattaaaaattttatatttaattgatgaaattgtaaatccttttttttcaattaaatcaattggtcatcaatgatattg
>sample_0034_mitotype_C2j_lon_18.81603_lat_53.75958
ggcagaataagtgcattgaacttaagattcaaatataaagtatttttaaacttttattaaaatt------------------------------------------------------------------------------------------------------------------------------------------------------------------------------------------------------------------------------------------------------------------------------------------------------------------------------------------------------------------------------------------------------------------------------------------------------------------------------tccc----acttaattcatattaatttaaaaataaatt-aataacaatttttaataaaataaataattaattttatttttatattgaattttaaattcaatcttaaagatttaatctttttattaaaattaataaattaatatataat--aaaacaaaatataacaga--atatatttattaaaatttaatttattaaaatttccacatgattcatatttatatttcaagaatcaaattcatattatgctgataatttaatttcatttcataatatagttataataattattattataatttcaacattaactgtatatattattttagatttatttataaacaaattttcaaatttatttttattaaaaaatcataatattgaaattatttgaacaattattccaattattattctattaattatttgttttccatcattaaaaattttatatttaattgatgaaattgtaaatccttttttttcaattaaatcaattggtcatcaatgatattg
>sample_0035_mitotype_C2j_lon_18.81603_lat_53.75958
ggcagaataagtgcattgaacttaagattcaaatataaagtatttttaaacttttattaaaatt------------------------------------------------------------------------------------------------------------------------------------------------------------------------------------------------------------------------------------------------------------------------------------------------------------------------------------------------------------------------------------------------------------------------------------------------------------------------------tccc----acttaattcatattaatttaaaaataaatt-aataacaatttttaataaaataaataattaattttatttttatattgaattttaaattcaatcttaaagatttaatctttttattaaaattaataaattaatatataat--aaaacaaaatataacaga--atatatttattaaaatttaatttattaaaatttccacatgattcatatttatatttcaagaatcaaattcatattatgctgataatttaatttcatttcataatatagttataataattattattataatttcaacattaactgtatatattattttagatttatttataaacaaattttcaaatttatttttattaaaaaatcataatattgaaattatttgaacaattattccaattattattctattaattatttgttttccatcattaaaaattttatatttaattgatgaaattgtaaatccttttttttcaattaaatcaattggtcatcaatgatattg
>sample_0036_mitotype_C2s_lon_18.81603_lat_53.75958
ggcagaataagtgcattgaacttaagattcaaatataaagtatttttaaacttttattaaaatt------------------------------------------------------------------------------------------------------------------------------------------------------------------------------------------------------------------------------------------------------------------------------------------------------------------------------------------------------------------------------------------------------------------------------------------------------------------------------tccc----acttaattcatattaatttaaaaataaatt-aataacaatttttaataaaataaataattaattttatttttatattgaatttaaaattcaatcttaaagatttaatctttttattaaaattaataaattaatataaaat--aaaacaaaatataacaga--atatatttattaaaatttaatttattaaaatttccacatgattcatatttatatttcaagaatcaaattcatattatgctgataatttaatttcatttcataatatagttataataattattattataatttcaacattaactgtatatattattttagatttatttataaacaaattttcaaatttatttttattaaaaaatcataatattgaaattatttgaacaattattccaattattattctattaattatttgttttccatcattaaaaattttatatttaattgatgaaattgtaaatccttttttttcaattaaatcaattggtcatcaatgatattg
>sample_0037_mitotype_C2d_lon_18.40454_lat_53.25459
ggcagaataagtgcattgaacttaagattcaaatataaagtatttttaaacttttattaaaatt------------------------------------------------------------------------------------------------------------------------------------------------------------------------------------------------------------------------------------------------------------------------------------------------------------------------------------------------------------------------------------------------------------------------------------------------------------------------------tccc----acttaattcatattaatttaaaaataaatt-aataacaatttttaataaaataaataattaattttatttttatattgaattttaaattcaatcttaaagatttaatctttttattaaaattaataaattaatataaaat--aaaacaaaatataacaga--atatatttattaaaatttaatttattaaaatttccacatgattcatatttatatttcaagaatcaaattcatattatgctgataatttaatttcatttcataatatagttataataattattattataatttcaacattaactgtatatattattttagatttatttataaacaaattttcaaatttatttttattaaaaaatcataatattgaaattatttgaacaattattccaattattattctattaattatttgttttccatcattaaaaattttatatttaattgatgaaattgtaaatccttttttttcaattaaatcaattggtcatcaatgatattg
>sample_0038_mitotype_C2w_lon_18.40454_lat_53.25459
ggcagaataagtgcattgaacttaagattcaaatataaagtatttttaaacttttattaaaatt------------------------------------------------------------------------------------------------------------------------------------------------------------------------------------------------------------------------------------------------------------------------------------------------------------------------------------------------------------------------------------------------------------------------------------------------------------------------------tccc----acttaattcatattaatttaaaaataaatt-aataacaatttttaataaaataaataattaattttatttttatattgaattttaaattcaatcttaaagatttaatctttttattaaaattaataaattaatataaaata-aaaacaaaatataacaga--atatatttattaaaatttaatttattaaaatttccacatgattcatatttatatttcaagaatcaaattcatattatgctgataatttaatttcatttcataatatagttataataattattattataatttcaacattaactgtatatattattttagatttatttataaacaaattttcaaatttatttttattaaaaaatcataatattgaaattatttgaacaattattccaattattattctattaattatttgttttccatcattaaaaattttatatttaattgatgaaattgtaaatccttttttttcaattaaatcaattggtcatcaatgatattg
>sample_0039_mitotype_C2j_lon_18.40454_lat_53.25459
ggcagaataagtgcattgaacttaagattcaaatataaagtatttttaaacttttattaaaatt------------------------------------------------------------------------------------------------------------------------------------------------------------------------------------------------------------------------------------------------------------------------------------------------------------------------------------------------------------------------------------------------------------------------------------------------------------------------------tccc----acttaattcatattaatttaaaaataaatt-aataacaatttttaataaaataaataattaattttatttttatattgaattttaaattcaatcttaaagatttaatctttttattaaaattaataaattaatatataat--aaaacaaaatataacaga--atatatttattaaaatttaatttattaaaatttccacatgattcatatttatatttcaagaatcaaattcatattatgctgataatttaatttcatttcataatatagttataataattattattataatttcaacattaactgtatatattattttagatttatttataaacaaattttcaaatttatttttattaaaaaatcataatattgaaattatttgaacaattattccaattattattctattaattatttgttttccatcattaaaaattttatatttaattgatgaaattgtaaatccttttttttcaattaaatcaattggtcatcaatgatattg
>sample_0041_mitotype_C2j_lon_19.00515_lat_54.1895
ggcagaataagtgcattgaacttaagattcaaatataaagtatttttaaacttttattaaaatt------------------------------------------------------------------------------------------------------------------------------------------------------------------------------------------------------------------------------------------------------------------------------------------------------------------------------------------------------------------------------------------------------------------------------------------------------------------------------tccc----acttaattcatattaatttaaaaataaatt-aataacaatttttaataaaataaataattaattttatttttatattgaattttaaattcaatcttaaagatttaatctttttattaaaattaataaattaatatataat--aaaacaaaatataacaga--atatatttattaaaatttaatttattaaaatttccacatgattcatatttatatttcaagaatcaaattcatattatgctgataatttaatttcatttcataatatagttataataattattattataatttcaacattaactgtatatattattttagatttatttataaacaaattttcaaatttatttttattaaaaaatcataatattgaaattatttgaacaattattccaattattattctattaattatttgttttccatcattaaaaattttatatttaattgatgaaattgtaaatccttttttttcaattaaatcaattggtcatcaatgatattg
>sample_0042_mitotype_M4t_lon_19.00515_lat_54.1895
ggcagaataagtgcattgaacttaagattcaaatataaagtattttttaacttttattaaaattaataaattaatataaaatatga-------------attatatttattaaaatttaatttattaaaattttccacttaattcattttaatttaaaaatataattaaataacaatttttaataaaataaata-----------------------------------------------------------------------------------------------------------------------------------------------------------------------------------------------------attaattttatttttatattgaattttaaattcaatcttaaagatttaatctttttattaaaattaataaattaatataaaaaataaaacaaaatataacaaaatatatttattaaaatttaatttattaaaatttccc----acttaattcattttaatttaaaaataaattaaataacaatttttaataaaataaataattaattttatttttatattgaattttaaattcaatcttaaagatttaatctttttattaaaattaataaattaatataaaaaataaaacaaaatataacaaa--atatatttattaaaatttaatttattaaaatttccacatgattcatatttatatttcaagaatcaaattcatattatgctgataatttaatttcatttcataatatagttataataatcattattataatttcaacattaactgtatatattattttagatttatttataaacaaattttcaaatttatttttattaaaaaatcataatattgaaattatttgaacagttattccaattattattctattaattatttgttttccatcattaaaaattttatatttaattgatgaaattataaatccttttttttcaattaaatcaattggtcatcaatgatattg
>sample_0043_mitotype_C2d_lon_18.58533_lat_53.43444
ggcagaataagtgcattgaacttaagattcaaatataaagtatttttaaacttttattaaaatt------------------------------------------------------------------------------------------------------------------------------------------------------------------------------------------------------------------------------------------------------------------------------------------------------------------------------------------------------------------------------------------------------------------------------------------------------------------------------tccc----acttaattcatattaatttaaaaataaatt-aataacaatttttaataaaataaataattaattttatttttatattgaattttaaattcaatcttaaagatttaatctttttattaaaattaataaattaatataaaat--aaaacaaaatataacaga--atatatttattaaaatttaatttattaaaatttccacatgattcatatttatatttcaagaatcaaattcatattatgctgataatttaatttcatttcataatatagttataataattattattataatttcaacattaactgtatatattattttagatttatttataaacaaattttcaaatttatttttattaaaaaatcataatattgaaattatttgaacaattattccaattattattctattaattatttgttttccatcattaaaaattttatatttaattgatgaaattgtaaatccttttttttcaattaaatcaattggtcatcaatgatattg
>sample_0044_mitotype_C2d_lon_18.58533_lat_53.43444
ggcagaataagtgcattgaacttaagattcaaatataaagtatttttaaacttttattaaaatt------------------------------------------------------------------------------------------------------------------------------------------------------------------------------------------------------------------------------------------------------------------------------------------------------------------------------------------------------------------------------------------------------------------------------------------------------------------------------tccc----acttaattcatattaatttaaaaataaatt-aataacaatttttaataaaataaataattaattttatttttatattgaattttaaattcaatcttaaagatttaatctttttattaaaattaataaattaatataaaat--aaaacaaaatataacaga--atatatttattaaaatttaatttattaaaatttccacatgattcatatttatatttcaagaatcaaattcatattatgctgataatttaatttcatttcataatatagttataataattattattataatttcaacattaactgtatatattattttagatttatttataaacaaattttcaaatttatttttattaaaaaatcataatattgaaattatttgaacaattattccaattattattctattaattatttgttttccatcattaaaaattttatatttaattgatgaaattgtaaatccttttttttcaattaaatcaattggtcatcaatgatattg
>sample_0045_mitotype_C2j_lon_18.58533_lat_53.43444
ggcagaataagtgcattgaacttaagattcaaatataaagtatttttaaacttttattaaaatt------------------------------------------------------------------------------------------------------------------------------------------------------------------------------------------------------------------------------------------------------------------------------------------------------------------------------------------------------------------------------------------------------------------------------------------------------------------------------tccc----acttaattcatattaatttaaaaataaatt-aataacaatttttaataaaataaataattaattttatttttatattgaattttaaattcaatcttaaagatttaatctttttattaaaattaataaattaatatataat--aaaacaaaatataacaga--atatatttattaaaatttaatttattaaaatttccacatgattcatatttatatttcaagaatcaaattcatattatgctgataatttaatttcatttcataatatagttataataattattattataatttcaacattaactgtatatattattttagatttatttataaacaaattttcaaatttatttttattaaaaaatcataatattgaaattatttgaacaattattccaattattattctattaattatttgttttccatcattaaaaattttatatttaattgatgaaattgtaaatccttttttttcaattaaatcaattggtcatcaatgatattg
>sample_0046_mitotype_C2ja_lon_18.89191_lat_53.90287
ggcagaataagtgcattgaacttaagattcaaatataaagtatttttaaacttttattaaaatt------------------------------------------------------------------------------------------------------------------------------------------------------------------------------------------------------------------------------------------------------------------------------------------------------------------------------------------------------------------------------------------------------------------------------------------------------------------------------tccc----acttaattcatattaatttaaaaataaatt-aataacaatttttaataaaataaataattaattttatttttatattgaattttaaattcaatcttaaagatttaatctttttattaaaattaataaattaatatataat--aaaacaaaatataacaaa--atatatttattaaaatttaatttattaaaatttccacatgattcatatttatatttcaagaatcaaattcatattatgctgataatttaatttcatttcataatatagttataataattattattataatttcaacattaactgtatatattattttagatttatttataaacaaattttcaaatttatttttattaaaaaatcataatattgaaattatttgaacaattattccaattattattctattaattatttgttttccatcattaaaaattttatatttaattgatgaaattgtaaatccttttttttcaattaaatcaattggtcatcaatgatattg
>sample_0047_mitotype_C2d_lon_18.89191_lat_53.90287
ggcagaataagtgcattgaacttaagattcaaatataaagtatttttaaacttttattaaaatt------------------------------------------------------------------------------------------------------------------------------------------------------------------------------------------------------------------------------------------------------------------------------------------------------------------------------------------------------------------------------------------------------------------------------------------------------------------------------tccc----acttaattcatattaatttaaaaataaatt-aataacaatttttaataaaataaataattaattttatttttatattgaattttaaattcaatcttaaagatttaatctttttattaaaattaataaattaatataaaat--aaaacaaaatataacaga--atatatttattaaaatttaatttattaaaatttccacatgattcatatttatatttcaagaatcaaattcatattatgctgataatttaatttcatttcataatatagttataataattattattataatttcaacattaactgtatatattattttagatttatttataaacaaattttcaaatttatttttattaaaaaatcataatattgaaattatttgaacaattattccaattattattctattaattatttgttttccatcattaaaaattttatatttaattgatgaaattgtaaatccttttttttcaattaaatcaattggtcatcaatgatattg
>sample_0048_mitotype_C2j_lon_18.89191_lat_53.90287
ggcagaataagtgcattgaacttaagattcaaatataaagtatttttaaacttttattaaaatt------------------------------------------------------------------------------------------------------------------------------------------------------------------------------------------------------------------------------------------------------------------------------------------------------------------------------------------------------------------------------------------------------------------------------------------------------------------------------tccc----acttaattcatattaatttaaaaataaatt-aataacaatttttaataaaataaataattaattttatttttatattgaattttaaattcaatcttaaagatttaatctttttattaaaattaataaattaatatataat--aaaacaaaatataacaga--atatatttattaaaatttaatttattaaaatttccacatgattcatatttatatttcaagaatcaaattcatattatgctgataatttaatttcatttcataatatagttataataattattattataatttcaacattaactgtatatattattttagatttatttataaacaaattttcaaatttatttttattaaaaaatcataatattgaaattatttgaacaattattccaattattattctattaattatttgttttccatcattaaaaattttatatttaattgatgaaattgtaaatccttttttttcaattaaatcaattggtcatcaatgatattg
>sample_0049_mitotype_M4na_lon_18.76691_lat_53.69149
ggcagaataagtgcattgaacttaagattcaaatataaagtattttttaacttttattaaaattaataaattaatataaaatataa-------------attatatttattaaaatttaatttattaaaattttccacttaattcattttaatttaaaaatataattaaataacaatttttaataaaataaata-----------------------------------------------------------------------------------------------------------------------------------------------------------------------------------------------------attaattttatttttatattgaattttaaattcaatcttaaagatttaatctttttattaaaattaataaattaatataaaaaataaaacaaaatataacaaaatatatttattaaaatttaatttattaaaatttccc----acttaattcattttaatttaaaaataaattaaataacaatttttaataaaataaataattaattttatttttatattgaattttaaattcaatcttaaagatttaatctttttattaaaattaataaattaatataaaaaataaaacaaaatataacaaa--atatatttattaaaatttaatttattaaaatttccacatgattcatatttatatttcaagaatcaaattcatattatgctgataatttaatttcatttcataatatagttataataatcattattataatttcaacattaactgtatatattattttagatttatttataaacaaattttcaaatttatttttattaaaaaatcataatattgaaattatttgaacaattattccaattattattctattaattatttgttttccatcattaaaaattttatatttaattgatgaaattgtaaatccttttttttcaattaaatcaattggtcatcaatgatattg
>sample_0050_mitotype_C2d_lon_18.76691_lat_53.69149
ggcagaataagtgcattgaacttaagattcaaatataaagtatttttaaacttttattaaaatt------------------------------------------------------------------------------------------------------------------------------------------------------------------------------------------------------------------------------------------------------------------------------------------------------------------------------------------------------------------------------------------------------------------------------------------------------------------------------tccc----acttaattcatattaatttaaaaataaatt-aataacaatttttaataaaataaataattaattttatttttatattgaattttaaattcaatcttaaagatttaatctttttattaaaattaataaattaatataaaat--aaaacaaaatataacaga--atatatttattaaaatttaatttattaaaatttccacatgattcatatttatatttcaagaatcaaattcatattatgctgataatttaatttcatttcataatatagttataataattattattataatttcaacattaactgtatatattattttagatttatttataaacaaattttcaaatttatttttattaaaaaatcataatattgaaattatttgaacaattattccaattattattctattaattatttgttttccatcattaaaaattttatatttaattgatgaaattgtaaatccttttttttcaattaaatcaattggtcatcaatgatattg
>sample_0051_mitotype_C2d_lon_18.76691_lat_53.69149
ggcagaataagtgcattgaacttaagattcaaatataaagtatttttaaacttttattaaaatt------------------------------------------------------------------------------------------------------------------------------------------------------------------------------------------------------------------------------------------------------------------------------------------------------------------------------------------------------------------------------------------------------------------------------------------------------------------------------tccc----acttaattcatattaatttaaaaataaatt-aataacaatttttaataaaataaataattaattttatttttatattgaattttaaattcaatcttaaagatttaatctttttattaaaattaataaattaatataaaat--aaaacaaaatataacaga--atatatttattaaaatttaatttattaaaatttccacatgattcatatttatatttcaagaatcaaattcatattatgctgataatttaatttcatttcataatatagttataataattattattataatttcaacattaactgtatatattattttagatttatttataaacaaattttcaaatttatttttattaaaaaatcataatattgaaattatttgaacaattattccaattattattctattaattatttgttttccatcattaaaaattttatatttaattgatgaaattgtaaatccttttttttcaattaaatcaattggtcatcaatgatattg
>sample_0052_mitotype_C2d_lon_18.38718_lat_53.36528
ggcagaataagtgcattgaacttaagattcaaatataaagtatttttaaacttttattaaaatt------------------------------------------------------------------------------------------------------------------------------------------------------------------------------------------------------------------------------------------------------------------------------------------------------------------------------------------------------------------------------------------------------------------------------------------------------------------------------tccc----acttaattcatattaatttaaaaataaatt-aataacaatttttaataaaataaataattaattttatttttatattgaattttaaattcaatcttaaagatttaatctttttattaaaattaataaattaatataaaat--aaaacaaaatataacaga--atatatttattaaaatttaatttattaaaatttccacatgattcatatttatatttcaagaatcaaattcatattatgctgataatttaatttcatttcataatatagttataataattattattataatttcaacattaactgtatatattattttagatttatttataaacaaattttcaaatttatttttattaaaaaatcataatattgaaattatttgaacaattattccaattattattctattaattatttgttttccatcattaaaaattttatatttaattgatgaaattgtaaatccttttttttcaattaaatcaattggtcatcaatgatattg
>sample_0053_mitotype_C2d_lon_18.38718_lat_53.36528
ggcagaataagtgcattgaacttaagattcaaatataaagtatttttaaacttttattaaaatt------------------------------------------------------------------------------------------------------------------------------------------------------------------------------------------------------------------------------------------------------------------------------------------------------------------------------------------------------------------------------------------------------------------------------------------------------------------------------tccc----acttaattcatattaatttaaaaataaatt-aataacaatttttaataaaataaataattaattttatttttatattgaattttaaattcaatcttaaagatttaatctttttattaaaattaataaattaatataaaat--aaaacaaaatataacaga--atatatttattaaaatttaatttattaaaatttccacatgattcatatttatatttcaagaatcaaattcatattatgctgataatttaatttcatttcataatatagttataataattattattataatttcaacattaactgtatatattattttagatttatttataaacaaattttcaaatttatttttattaaaaaatcataatattgaaattatttgaacaattattccaattattattctattaattatttgttttccatcattaaaaattttatatttaattgatgaaattgtaaatccttttttttcaattaaatcaattggtcatcaatgatattg
>sample_0054_mitotype_C2j_lon_18.38718_lat_53.36528
ggcagaataagtgcattgaacttaagattcaaatataaagtatttttaaacttttattaaaatt------------------------------------------------------------------------------------------------------------------------------------------------------------------------------------------------------------------------------------------------------------------------------------------------------------------------------------------------------------------------------------------------------------------------------------------------------------------------------tccc----acttaattcatattaatttaaaaataaatt-aataacaatttttaataaaataaataattaattttatttttatattgaattttaaattcaatcttaaagatttaatctttttattaaaattaataaattaatatataat--aaaacaaaatataacaga--atatatttattaaaatttaatttattaaaatttccacatgattcatatttatatttcaagaatcaaattcatattatgctgataatttaatttcatttcataatatagttataataattattattataatttcaacattaactgtatatattattttagatttatttataaacaaattttcaaatttatttttattaaaaaatcataatattgaaattatttgaacaattattccaattattattctattaattatttgttttccatcattaaaaattttatatttaattgatgaaattgtaaatccttttttttcaattaaatcaattggtcatcaatgatattg
>sample_0055_mitotype_M4t_lon_18.87956_lat_53.97767
ggcagaataagtgcattgaacttaagattcaaatataaagtattttttaacttttattaaaattaataaattaatataaaatatga-------------attatatttattaaaatttaatttattaaaattttccacttaattcattttaatttaaaaatataattaaataacaatttttaataaaataaata-----------------------------------------------------------------------------------------------------------------------------------------------------------------------------------------------------attaattttatttttatattgaattttaaattcaatcttaaagatttaatctttttattaaaattaataaattaatataaaaaataaaacaaaatataacaaaatatatttattaaaatttaatttattaaaatttccc----acttaattcattttaatttaaaaataaattaaataacaatttttaataaaataaataattaattttatttttatattgaattttaaattcaatcttaaagatttaatctttttattaaaattaataaattaatataaaaaataaaacaaaatataacaaa--atatatttattaaaatttaatttattaaaatttccacatgattcatatttatatttcaagaatcaaattcatattatgctgataatttaatttcatttcataatatagttataataatcattattataatttcaacattaactgtatatattattttagatttatttataaacaaattttcaaatttatttttattaaaaaatcataatattgaaattatttgaacagttattccaattattattctattaattatttgttttccatcattaaaaattttatatttaattgatgaaattataaatccttttttttcaattaaatcaattggtcatcaatgatattg
>sample_0056_mitotype_C2d_lon_18.87956_lat_53.97767
ggcagaataagtgcattgaacttaagattcaaatataaagtatttttaaacttttattaaaatt------------------------------------------------------------------------------------------------------------------------------------------------------------------------------------------------------------------------------------------------------------------------------------------------------------------------------------------------------------------------------------------------------------------------------------------------------------------------------tccc----acttaattcatattaatttaaaaataaatt-aataacaatttttaataaaataaataattaattttatttttatattgaattttaaattcaatcttaaagatttaatctttttattaaaattaataaattaatataaaat--aaaacaaaatataacaga--atatatttattaaaatttaatttattaaaatttccacatgattcatatttatatttcaagaatcaaattcatattatgctgataatttaatttcatttcataatatagttataataattattattataatttcaacattaactgtatatattattttagatttatttataaacaaattttcaaatttatttttattaaaaaatcataatattgaaattatttgaacaattattccaattattattctattaattatttgttttccatcattaaaaattttatatttaattgatgaaattgtaaatccttttttttcaattaaatcaattggtcatcaatgatattg
>sample_0057_mitotype_C2jc_lon_18.87956_lat_53.97767
ggcagaataagtgcattgaacttaagattcaaatataaagtatttttaaacttttattaaaatt------------------------------------------------------------------------------------------------------------------------------------------------------------------------------------------------------------------------------------------------------------------------------------------------------------------------------------------------------------------------------------------------------------------------------------------------------------------------------tccc----acttaattcatattaatttaaaaataaatt-aataacaa-ttttaataaaataaataattaattttatttttatattgaattttaaattcaatcttaaagatttaatctttttattaaaattaataaattaatatataat--aaaacaaaatataacaga--atatatttattaaaatttaatttattaaaatttccacatgattcatatttatatttcaagaatcaaattcatattatgctgataatttaatttcatttcataatatagttataataattattattataatttcaacattaactgtatatattattttagatttatttataaacaaattttcaaatttatttttattaaaaaatcataatattgaaattatttgaacaattattccaattattattctattaattatttgttttccatcattaaaaattttatatttaattgatgaaattgtaaatccttttttttcaattaaatcaattggtcatcaatgatattg
>sample_0058_mitotype_C2c_lon_18.71472_lat_53.47657
ggcagaataagtgcattgaacttaagattcaaatataaagtatttttaaacttttattaaaatt------------------------------------------------------------------------------------------------------------------------------------------------------------------------------------------------------------------------------------------------------------------------------------------------------------------------------------------------------------------------------------------------------------------------------------------------------------------------------tccc----acttaattcatattaatttaaaaataaatt-aataacaatttttaataaaataaataattaattttatttttatattgaattttaaattcaatcttaaagatttaatctttttattaaaattaataaattaatataaaat--aaaacaaaatataacaga--atatatttattaaaatttaatttattaaaatttccacatgatttatatttatatttcaagaatcaaattcatattatgctgataatttaatttcatttcataatatagttataataattattattataatttcaacattaactgtatatattattttagatttatttataaacaaattctcaaatttatttttattaaaaaatcataatattgaaattatttgaacaattattccaattattattctattaattatttgttttccatcattaaaaattttatatttaattgatgaaattgtaaatccttttttttcaattaaatcaattggtcatcaatgatattg
>sample_0059_mitotype_C2c_lon_18.92792_lat_54.02734
ggcagaataagtgcattgaacttaagattcaaatataaagtatttttaaacttttattaaaatt------------------------------------------------------------------------------------------------------------------------------------------------------------------------------------------------------------------------------------------------------------------------------------------------------------------------------------------------------------------------------------------------------------------------------------------------------------------------------tccc----acttaattcatattaatttaaaaataaatt-aataacaatttttaataaaataaataattaattttatttttatattgaattttaaattcaatcttaaagatttaatctttttattaaaattaataaattaatataaaat--aaaacaaaatataacaga--atatatttattaaaatttaatttattaaaatttccacatgatttatatttatatttcaagaatcaaattcatattatgctgataatttaatttcatttcataatatagttataataattattattataatttcaacattaactgtatatattattttagatttatttataaacaaattctcaaatttatttttattaaaaaatcataatattgaaattatttgaacaattattccaattattattctattaattatttgttttccatcattaaaaattttatatttaattgatgaaattgtaaatccttttttttcaattaaatcaattggtcatcaatgatattg
>sample_0061_mitotype_C2j_lon_18.92792_lat_54.02734
ggcagaataagtgcattgaacttaagattcaaatataaagtatttttaaacttttattaaaatt------------------------------------------------------------------------------------------------------------------------------------------------------------------------------------------------------------------------------------------------------------------------------------------------------------------------------------------------------------------------------------------------------------------------------------------------------------------------------tccc----acttaattcatattaatttaaaaataaatt-aataacaatttttaataaaataaataattaattttatttttatattgaattttaaattcaatcttaaagatttaatctttttattaaaattaataaattaatatataat--aaaacaaaatataacaga--atatatttattaaaatttaatttattaaaatttccacatgattcatatttatatttcaagaatcaaattcatattatgctgataatttaatttcatttcataatatagttataataattattattataatttcaacattaactgtatatattattttagatttatttataaacaaattttcaaatttatttttattaaaaaatcataatattgaaattatttgaacaattattccaattattattctattaattatttgttttccatcattaaaaattttatatttaattgatgaaattgtaaatccttttttttcaattaaatcaattggtcatcaatgatattg
>sample_0062_mitotype_C2j_lon_18.30117_lat_53.30723
ggcagaataagtgcattgaacttaagattcaaatataaagtatttttaaacttttattaaaatt------------------------------------------------------------------------------------------------------------------------------------------------------------------------------------------------------------------------------------------------------------------------------------------------------------------------------------------------------------------------------------------------------------------------------------------------------------------------------tccc----acttaattcatattaatttaaaaataaatt-aataacaatttttaataaaataaataattaattttatttttatattgaattttaaattcaatcttaaagatttaatctttttattaaaattaataaattaatatataat--aaaacaaaatataacaga--atatatttattaaaatttaatttattaaaatttccacatgattcatatttatatttcaagaatcaaattcatattatgctgataatttaatttcatttcataatatagttataataattattattataatttcaacattaactgtatatattattttagatttatttataaacaaattttcaaatttatttttattaaaaaatcataatattgaaattatttgaacaattattccaattattattctattaattatttgttttccatcattaaaaattttatatttaattgatgaaattgtaaatccttttttttcaattaaatcaattggtcatcaatgatattg
>sample_0063_mitotype_C2j_lon_18.30117_lat_53.30723
ggcagaataagtgcattgaacttaagattcaaatataaagtatttttaaacttttattaaaatt------------------------------------------------------------------------------------------------------------------------------------------------------------------------------------------------------------------------------------------------------------------------------------------------------------------------------------------------------------------------------------------------------------------------------------------------------------------------------tccc----acttaattcatattaatttaaaaataaatt-aataacaatttttaataaaataaataattaattttatttttatattgaattttaaattcaatcttaaagatttaatctttttattaaaattaataaattaatatataat--aaaacaaaatataacaga--atatatttattaaaatttaatttattaaaatttccacatgattcatatttatatttcaagaatcaaattcatattatgctgataatttaatttcatttcataatatagttataataattattattataatttcaacattaactgtatatattattttagatttatttataaacaaattttcaaatttatttttattaaaaaatcataatattgaaattatttgaacaattattccaattattattctattaattatttgttttccatcattaaaaattttatatttaattgatgaaattgtaaatccttttttttcaattaaatcaattggtcatcaatgatattg
>sample_0064_mitotype_C2e_lon_18.30117_lat_53.30723
ggcagaataagtgcattgaacttaagattcaaatataaagtatttttaaacttttattaaaatt------------------------------------------------------------------------------------------------------------------------------------------------------------------------------------------------------------------------------------------------------------------------------------------------------------------------------------------------------------------------------------------------------------------------------------------------------------------------------tccc----acttaattcatattaatttaaaaataaatt-aataacaa-ttttaataaaataaataattaattttatttttatattgaattttaaattcaatcttaaagatttaatctttttattaaaattaataaattaatataaaat--aaaacaaaatataacaga--atatatttattaaaatttaatttattaaaatttccacatgattcatatttatatttcaagaatcaaattcatattatgctgataatttaatttcatttcataatatagttataataattattattataatttcaacattaactgtatatattattttagatttatttataaacaaattttcaaatttatttttattaaaaaatcataatattgaaattatttgaacaattattccaattattattctattaattatttgttttccatcattaaaaattttatatttaattgatgaaattgtaaatccttttttttcaattaaatcaattggtcatcaatgatattg
>sample_0065_mitotype_M4sa'_lon_19.0028_lat_54.12983
ggcagaataagtgcattgaacttaagattcaaatataaagtattttttaacttttattaaaattaataaattaatataaaatatga-------------attatatttattaaaatttaatttattaaaattttccacttaattcattttaatttaaaaatataattaaataacaatttttaataaaataaataattaattttatttttatattgaattttaaattcaatcttaaagatttaatctttttattaaaattaataaattaatataaaaaataaaacaaaatataacaaaatatatttattaaaatttaatttattaaaatttcccacttaattcattttaatttaaaaatataattaaataacaatttttaataaaataaataattaattttatttttatattgaattttaaattcaatcttaaagatttaatctttttattaaaattaataaattaatataaaaaataaaacaaaatataacaaaatatatttattaaaatttaatttattaaaatttccc----acttaattcattttaatttaaaaataaattaaataacaatttttaataaaataaataattaattttatttttatattgaattttaaattcaatcttaaagatttaatctttttattaaaattaataaattaatataaaaaataaaacaaaatataacaaa--atatatttattaaaatttaatttattaaaatttccacatgattcatatttatatttcaagaatcaaattcatattatgctgataatttaatttcatttcataatatagttataataatcattattataatttcaacattaactgtatatattattttagatttatttataaacaaattttcaaatttatttttattaaaaaatcataatattgaaattatttgaacaattattccaattattattctattaattatttgttttccatcattaaaaattttatatttaattgatgaaattgtaaatccttttttttcaattaaatcaattggtcatcaatgatattg
>sample_0066_mitotype_C2j_lon_19.0028_lat_54.12983
ggcagaataagtgcattgaacttaagattcaaatataaagtatttttaaacttttattaaaatt------------------------------------------------------------------------------------------------------------------------------------------------------------------------------------------------------------------------------------------------------------------------------------------------------------------------------------------------------------------------------------------------------------------------------------------------------------------------------tccc----acttaattcatattaatttaaaaataaatt-aataacaatttttaataaaataaataattaattttatttttatattgaattttaaattcaatcttaaagatttaatctttttattaaaattaataaattaatatataat--aaaacaaaatataacaga--atatatttattaaaatttaatttattaaaatttccacatgattcatatttatatttcaagaatcaaattcatattatgctgataatttaatttcatttcataatatagttataataattattattataatttcaacattaactgtatatattattttagatttatttataaacaaattttcaaatttatttttattaaaaaatcataatattgaaattatttgaacaattattccaattattattctattaattatttgttttccatcattaaaaattttatatttaattgatgaaattgtaaatccttttttttcaattaaatcaattggtcatcaatgatattg
>sample_0067_mitotype_C2j_lon_19.0028_lat_54.12983
ggcagaataagtgcattgaacttaagattcaaatataaagtatttttaaacttttattaaaatt------------------------------------------------------------------------------------------------------------------------------------------------------------------------------------------------------------------------------------------------------------------------------------------------------------------------------------------------------------------------------------------------------------------------------------------------------------------------------tccc----acttaattcatattaatttaaaaataaatt-aataacaatttttaataaaataaataattaattttatttttatattgaattttaaattcaatcttaaagatttaatctttttattaaaattaataaattaatatataat--aaaacaaaatataacaga--atatatttattaaaatttaatttattaaaatttccacatgattcatatttatatttcaagaatcaaattcatattatgctgataatttaatttcatttcataatatagttataataattattattataatttcaacattaactgtatatattattttagatttatttataaacaaattttcaaatttatttttattaaaaaatcataatattgaaattatttgaacaattattccaattattattctattaattatttgttttccatcattaaaaattttatatttaattgatgaaattgtaaatccttttttttcaattaaatcaattggtcatcaatgatattg
>sample_0068_mitotype_C2jb_lon_18.85899_lat_53.82684
ggcagaataagtgcattgaacttaagattcaaatataaagtatttttaaacttttattaaaatt------------------------------------------------------------------------------------------------------------------------------------------------------------------------------------------------------------------------------------------------------------------------------------------------------------------------------------------------------------------------------------------------------------------------------------------------------------------------------tccc----acttaattcatattaatttaaaaataaatt-aataacaatttttaataaaataaataattaattttatttttatattgaattttaaattcaatcttaaagatttaatctttttattaaaattaataaattaatatataat--aaaataaaatataacaga--atatatttattaaaatttaatttattaaaatttccacatgattcatatttatatttcaagaatcaaattcatattatgctgataatttaatttcatttcataatatagttataataattattattataatttcaacattaactgtatatattattttagatttatttataaacaaattttcaaatttatttttattaaaaaatcataatattgaaattatttgaacaattattccaattattattctattaattatttgttttccatcattaaaaattttatatttaattgatgaaattgtaaatccttttttttcaattaaatcaattggtcatcaatgatattg
>sample_0069_mitotype_C2d_lon_18.85899_lat_53.82684
ggcagaataagtgcattgaacttaagattcaaatataaagtatttttaaacttttattaaaatt------------------------------------------------------------------------------------------------------------------------------------------------------------------------------------------------------------------------------------------------------------------------------------------------------------------------------------------------------------------------------------------------------------------------------------------------------------------------------tccc----acttaattcatattaatttaaaaataaatt-aataacaatttttaataaaataaataattaattttatttttatattgaattttaaattcaatcttaaagatttaatctttttattaaaattaataaattaatataaaat--aaaacaaaatataacaga--atatatttattaaaatttaatttattaaaatttccacatgattcatatttatatttcaagaatcaaattcatattatgctgataatttaatttcatttcataatatagttataataattattattataatttcaacattaactgtatatattattttagatttatttataaacaaattttcaaatttatttttattaaaaaatcataatattgaaattatttgaacaattattccaattattattctattaattatttgttttccatcattaaaaattttatatttaattgatgaaattgtaaatccttttttttcaattaaatcaattggtcatcaatgatattg
>sample_0070_mitotype_C2w_lon_18.85899_lat_53.82684
ggcagaataagtgcattgaacttaagattcaaatataaagtatttttaaacttttattaaaatt------------------------------------------------------------------------------------------------------------------------------------------------------------------------------------------------------------------------------------------------------------------------------------------------------------------------------------------------------------------------------------------------------------------------------------------------------------------------------tccc----acttaattcatattaatttaaaaataaatt-aataacaatttttaataaaataaataattaattttatttttatattgaattttaaattcaatcttaaagatttaatctttttattaaaattaataaattaatataaaata-aaaacaaaatataacaga--atatatttattaaaatttaatttattaaaatttccacatgattcatatttatatttcaagaatcaaattcatattatgctgataatttaatttcatttcataatatagttataataattattattataatttcaacattaactgtatatattattttagatttatttataaacaaattttcaaatttatttttattaaaaaatcataatattgaaattatttgaacaattattccaattattattctattaattatttgttttccatcattaaaaattttatatttaattgatgaaattgtaaatccttttttttcaattaaatcaattggtcatcaatgatattg
>sample_0071_mitotype_C2d_lon_19.27027_lat_52.37749
ggcagaataagtgcattgaacttaagattcaaatataaagtatttttaaacttttattaaaatt------------------------------------------------------------------------------------------------------------------------------------------------------------------------------------------------------------------------------------------------------------------------------------------------------------------------------------------------------------------------------------------------------------------------------------------------------------------------------tccc----acttaattcatattaatttaaaaataaatt-aataacaatttttaataaaataaataattaattttatttttatattgaattttaaattcaatcttaaagatttaatctttttattaaaattaataaattaatataaaat--aaaacaaaatataacaga--atatatttattaaaatttaatttattaaaatttccacatgattcatatttatatttcaagaatcaaattcatattatgctgataatttaatttcatttcataatatagttataataattattattataatttcaacattaactgtatatattattttagatttatttataaacaaattttcaaatttatttttattaaaaaatcataatattgaaattatttgaacaattattccaattattattctattaattatttgttttccatcattaaaaattttatatttaattgatgaaattgtaaatccttttttttcaattaaatcaattggtcatcaatgatattg
>sample_0080_mitotype_C2cd_lon_18.79561_lat_52.2753
ggcagaataagtgcattgaacttaagattcaaatataaagtatttttaaacttttattaaaatt------------------------------------------------------------------------------------------------------------------------------------------------------------------------------------------------------------------------------------------------------------------------------------------------------------------------------------------------------------------------------------------------------------------------------------------------------------------------------tccc----acttaattcatattaatttaaaaataaatt-aataacaatttttaataaaataaataattaattttatttttatattgaattttaaattcaatcttaaagatttaatctttttattaaaattaataaattaatataaat---aaaacaaaatataacaga--atatatttattaaaatttaatttattaaaatttccacatgatttatatttatatttcaagaatcaaattcatattatgctgataatttaatttcatttcataatatagttataataattattattataatttcaacattaactgtatatattattttagatttatttataaacaaattctcaaatttatttttattaaaaaatcataatattgaaattatttgaacaattattccaattattattctattaattatttgttttccatcattaaaaattttatatttaattgatgaaattgtaaatccttttttttcaattaaatcaattggtcatcaatgatattg
>sample_0081_mitotype_C2c_lon_18.83694_lat_52.27444
ggcagaataagtgcattgaacttaagattcaaatataaagtatttttaaacttttattaaaatt------------------------------------------------------------------------------------------------------------------------------------------------------------------------------------------------------------------------------------------------------------------------------------------------------------------------------------------------------------------------------------------------------------------------------------------------------------------------------tccc----acttaattcatattaatttaaaaataaatt-aataacaatttttaataaaataaataattaattttatttttatattgaattttaaattcaatcttaaagatttaatctttttattaaaattaataaattaatataaaat--aaaacaaaatataacaga--atatatttattaaaatttaatttattaaaatttccacatgatttatatttatatttcaagaatcaaattcatattatgctgataatttaatttcatttcataatatagttataataattattattataatttcaacattaactgtatatattattttagatttatttataaacaaattctcaaatttatttttattaaaaaatcataatattgaaattatttgaacaattattccaattattattctattaattatttgttttccatcattaaaaattttatatttaattgatgaaattgtaaatccttttttttcaattaaatcaattggtcatcaatgatattg
>sample_0090_mitotype_M4fa'_lon_22.75644_lat_54.35462
ggcagaataagtgcattgaacttaagattcaaatataaagtattttttaacttttattaaaattaataaattaatataaaatatga-------------attatatttattaaaatttaatttattaaaattttccacttaattcattttaatttaaaaata-aattaaataacaatttttaataaaataaataattaattttatttttatattgaattttaaattcaatcttaaagatttaatctttttattaaaattaataaattaatataaaaaataaaacaaaatataacaaaatatatttattaaaatttaatttattaaaatttcccacttaattcattttaatttaaaaata-aattaaataacaatttttaataaaataaataattaattttatttttatattgaattttaaattcaatcttaaagatttaatctttttattaaaattaataaattaatataaaaaataaaacaaaatataacaaaatatatttattaaaatttaatttattaaaatttccc----acttaattcattttaatttaaaaataaattaaataacaatttttaataaaataaataattaattttatttttatattgaattttaaattcaatcttaaagatttaatctttttattaaaattaataaattaatataaaaaataaaacaaaatataacaaa--atatatttattaaaatttaatttattaaaatttccacatgattcatatttatatttcaagaatcaaattcatattatgctgataatttaatttcatttcataatatagttataataatcattattataatttcaacattaactgtatatattattttagatttatttataaacaaattttcaaatttatttttattaaaaaatcataatattgaaattatttgaacagttattccaattattattctattaattatttgttttccatcattaaaaattttatatttaattgatgaaattgtaaatccttttttttcaattaaatcaattggtcatcaatgatattg
>sample_0091_mitotype_C2c_lon_23.29986_lat_52.43792
ggcagaataagtgcattgaacttaagattcaaatataaagtatttttaaacttttattaaaatt------------------------------------------------------------------------------------------------------------------------------------------------------------------------------------------------------------------------------------------------------------------------------------------------------------------------------------------------------------------------------------------------------------------------------------------------------------------------------tccc----acttaattcatattaatttaaaaataaatt-aataacaatttttaataaaataaataattaattttatttttatattgaattttaaattcaatcttaaagatttaatctttttattaaaattaataaattaatataaaat--aaaacaaaatataacaga--atatatttattaaaatttaatttattaaaatttccacatgatttatatttatatttcaagaatcaaattcatattatgctgataatttaatttcatttcataatatagttataataattattattataatttcaacattaactgtatatattattttagatttatttataaacaaattctcaaatttatttttattaaaaaatcataatattgaaattatttgaacaattattccaattattattctattaattatttgttttccatcattaaaaattttatatttaattgatgaaattgtaaatccttttttttcaattaaatcaattggtcatcaatgatattg
>sample_0101_mitotype_C2c_lon_23.21842_lat_52.38437
ggcagaataagtgcattgaacttaagattcaaatataaagtatttttaaacttttattaaaatt------------------------------------------------------------------------------------------------------------------------------------------------------------------------------------------------------------------------------------------------------------------------------------------------------------------------------------------------------------------------------------------------------------------------------------------------------------------------------tccc----acttaattcatattaatttaaaaataaatt-aataacaatttttaataaaataaataattaattttatttttatattgaattttaaattcaatcttaaagatttaatctttttattaaaattaataaattaatataaaat--aaaacaaaatataacaga--atatatttattaaaatttaatttattaaaatttccacatgatttatatttatatttcaagaatcaaattcatattatgctgataatttaatttcatttcataatatagttataataattattattataatttcaacattaactgtatatattattttagatttatttataaacaaattctcaaatttatttttattaaaaaatcataatattgaaattatttgaacaattattccaattattattctattaattatttgttttccatcattaaaaattttatatttaattgatgaaattgtaaatccttttttttcaattaaatcaattggtcatcaatgatattg
>sample_0106_mitotype_M4s_lon_23.48924_lat_53.45492
ggcagaataagtgcattgaacttaagattcaaatataaagtattttttaacttttattaaaattaataaattaatataaaatatga-------------attatatttattaaaatttaatttattaaaattttccacttaattcattttaatttaaaaatataattaaataacaatttttaataaaataaata-----------------------------------------------------------------------------------------------------------------------------------------------------------------------------------------------------attaattttatttttatattgaattttaaattcaatcttaaagatttaatctttttattaaaattaataaattaatataaaaaataaaacaaaatataacaaaatatatttattaaaatttaatttattaaaatttccc----acttaattcattttaatttaaaaataaattaaataacaatttttaataaaataaataattaattttatttttatattgaattttaaattcaatcttaaagatttaatctttttattaaaattaataaattaatataaaaaataaaacaaaatataacaaa--atatatttattaaaatttaatttattaaaatttccacatgattcatatttatatttcaagaatcaaattcatattatgctgataatttaatttcatttcataatatagttataataatcattattataatttcaacattaactgtatatattattttagatttatttataaacaaattttcaaatttatttttattaaaaaatcataatattgaaattatttgaacaattattccaattattattctattaattatttgttttccatcattaaaaattttatatttaattgatgaaattgtaaatccttttttttcaattaaatcaattggtcatcaatgatattg
>sample_0111_mitotype_M4sa_lon_23.75207_lat_52.84293
ggcagaataagtgcattgaacttaagattcaaatataaagtattttttaacttttattaaaattaataaattaatataaaatatga-------------attatatttattaaaatttaatttattaaaattttccacttaattcattttaatttaaaaatataattaaataacaatttttaataaaataaata-----------------------------------------------------------------------------------------------------------------------------------------------------------------------------------------------------attaattttatttctatattgaattttaaattcaatcttaaagatttaatctttttattaaaattaataaattaatataaaaaataaaacaaaatataacaaaatatatttattaaaatttaatttattaaaatttccc----acttaattcattttaatttaaaaataaattaaataacaatttttaataaaataaataattaattttatttttatattgaattttaaattcaatcttaaagatttaatctttttattaaaattaataaattaatataaaaaataaaacaaaatataacaaa--atatatttattaaaatttaatttattaaaatttccacatgattcatatttatatttcaagaatcaaattcatattatgctgataatttaatttcatttcataatatagttataataatcattattataatttcaacattaactgtatatattattttagatttatttataaacaaattttcaaatttatttttattaaaaaatcataatattgaaattatttgaacaattattccaattattattctattaattatttgttttccatcattaaaaattttatatttaattgatgaaattgtaaatccttttttttcaattaaatcaattggtcatcaatgatattg
>sample_0116_mitotype_M4t_lon_23.33338_lat_54.03771
ggcagaataagtgcattgaacttaagattcaaatataaagtattttttaacttttattaaaattaataaattaatataaaatatga-------------attatatttattaaaatttaatttattaaaattttccacttaattcattttaatttaaaaatataattaaataacaatttttaataaaataaata-----------------------------------------------------------------------------------------------------------------------------------------------------------------------------------------------------attaattttatttttatattgaattttaaattcaatcttaaagatttaatctttttattaaaattaataaattaatataaaaaataaaacaaaatataacaaaatatatttattaaaatttaatttattaaaatttccc----acttaattcattttaatttaaaaataaattaaataacaatttttaataaaataaataattaattttatttttatattgaattttaaattcaatcttaaagatttaatctttttattaaaattaataaattaatataaaaaataaaacaaaatataacaaa--atatatttattaaaatttaatttattaaaatttccacatgattcatatttatatttcaagaatcaaattcatattatgctgataatttaatttcatttcataatatagttataataatcattattataatttcaacattaactgtatatattattttagatttatttataaacaaattttcaaatttatttttattaaaaaatcataatattgaaattatttgaacagttattccaattattattctattaattatttgttttccatcattaaaaattttatatttaattgatgaaattataaatccttttttttcaattaaatcaattggtcatcaatgatattg
>sample_0117_mitotype_C2c_lon_23.43229_lat_53.85538
ggcagaataagtgcattgaacttaagattcaaatataaagtatttttaaacttttattaaaatt------------------------------------------------------------------------------------------------------------------------------------------------------------------------------------------------------------------------------------------------------------------------------------------------------------------------------------------------------------------------------------------------------------------------------------------------------------------------------tccc----acttaattcatattaatttaaaaataaatt-aataacaatttttaataaaataaataattaattttatttttatattgaattttaaattcaatcttaaagatttaatctttttattaaaattaataaattaatataaaat--aaaacaaaatataacaga--atatatttattaaaatttaatttattaaaatttccacatgatttatatttatatttcaagaatcaaattcatattatgctgataatttaatttcatttcataatatagttataataattattattataatttcaacattaactgtatatattattttagatttatttataaacaaattctcaaatttatttttattaaaaaatcataatattgaaattatttgaacaattattccaattattattctattaattatttgttttccatcattaaaaattttatatttaattgatgaaattgtaaatccttttttttcaattaaatcaattggtcatcaatgatattg
>sample_0126_mitotype_C1a_lon_23.31827_lat_52.4731
ggcagaataagtgcattgaacttaagattcaaatataaagtatttttaaacttttattaaaatt------------------------------------------------------------------------------------------------------------------------------------------------------------------------------------------------------------------------------------------------------------------------------------------------------------------------------------------------------------------------------------------------------------------------------------------------------------------------------tccc---cacttaattcatattaatttaaaaataaatt-aataacaatttttaataaaataaataattaattttatttttatattgaattttaaattcaatcttaaagatttaatctttttattaaaattaataaattaatataaaat--aaaacaaaatataacaga--atatatttattaaaatttaatttattaaaatttccacatgatttatatttatatttcaagaatcaaattcatattatgctgataatttaatttcatttcataatatagttataataattattattataatttcaacattaactgtatatattattttagatttatttataaacaaattctcaaatttatttttattaaaaaatcataatattgaaattatttgaacaattattccaattattattctattaattatttgttttccatcattaaaaattttatatttaattgatgaaattgtaaatccttttttttcaattaaatcaattggtcatcaatgatattg
>sample_0127_mitotype_M4r_lon_23.00285_lat_52.37899
ggcagaataagtgcattgaacttaagattcaaatataaagtattttttaacttttattaaaattaataaattaatataaaatatga-------------attatatttattaaaatttaatttattaaaattttccacttaattcattttaatttaaaaatataattaaataacaatttttaataaaataaata-----------------------------------------------------------------------------------------------------------------------------------------------------------------------------------------------------attaattttatttttatattgaattttaaattcaatcttaaagatttaatctttttattaaaattaataaattaatataaaaaataaaacaaaatataacaaaatatatttattaaaatttaatttattaaaatttccc----acttaattcattttaatttaaaaataaattaaataacaatttttaataaaataaataattaattttatttttatattgaattttaaattcaatcttaaagatttaatctttttattaaaattaataaattaatataaaaaataaaacaaaatataacaaa--atatatttattaaaatttaatttattaaaatttccacatgattcatatttatatttcaagaatcaaattcatattatgctgataatttaatttcatttcataatatagttataataatcattattataatttcaacattaactgtatatattattttagatttatttataaacaaattttcaaatttatttttattaaaaaatcataatattgaaattatttgaacagttattccaattattattctattaattatttgttttccatcattaaaaattttatatttaattgatgaaattgtaaatccttttttttcaattaaatcaattggtcatcaatgatattg
>sample_0132_mitotype_C2c_lon_23.88159_lat_53.13004
ggcagaataagtgcattgaacttaagattcaaatataaagtatttttaaacttttattaaaatt------------------------------------------------------------------------------------------------------------------------------------------------------------------------------------------------------------------------------------------------------------------------------------------------------------------------------------------------------------------------------------------------------------------------------------------------------------------------------tccc----acttaattcatattaatttaaaaataaatt-aataacaatttttaataaaataaataattaattttatttttatattgaattttaaattcaatcttaaagatttaatctttttattaaaattaataaattaatataaaat--aaaacaaaatataacaga--atatatttattaaaatttaatttattaaaatttccacatgatttatatttatatttcaagaatcaaattcatattatgctgataatttaatttcatttcataatatagttataataattattattataatttcaacattaactgtatatattattttagatttatttataaacaaattctcaaatttatttttattaaaaaatcataatattgaaattatttgaacaattattccaattattattctattaattatttgttttccatcattaaaaattttatatttaattgatgaaattgtaaatccttttttttcaattaaatcaattggtcatcaatgatattg
>sample_0133_mitotype_C2ja_lon_23.31994_lat_52.53184
ggcagaataagtgcattgaacttaagattcaaatataaagtatttttaaacttttattaaaatt------------------------------------------------------------------------------------------------------------------------------------------------------------------------------------------------------------------------------------------------------------------------------------------------------------------------------------------------------------------------------------------------------------------------------------------------------------------------------tccc----acttaattcatattaatttaaaaataaatt-aataacaatttttaataaaataaataattaattttatttttatattgaattttaaattcaatcttaaagatttaatctttttattaaaattaataaattaatatataat--aaaacaaaatataacaaa--atatatttattaaaatttaatttattaaaatttccacatgattcatatttatatttcaagaatcaaattcatattatgctgataatttaatttcatttcataatatagttataataattattattataatttcaacattaactgtatatattattttagatttatttataaacaaattttcaaatttatttttattaaaaaatcataatattgaaattatttgaacaattattccaattattattctattaattatttgttttccatcattaaaaattttatatttaattgatgaaattgtaaatccttttttttcaattaaatcaattggtcatcaatgatattg
>sample_0143_mitotype_C2c_lon_23.62981_lat_52.81396
ggcagaataagtgcattgaacttaagattcaaatataaagtatttttaaacttttattaaaatt------------------------------------------------------------------------------------------------------------------------------------------------------------------------------------------------------------------------------------------------------------------------------------------------------------------------------------------------------------------------------------------------------------------------------------------------------------------------------tccc----acttaattcatattaatttaaaaataaatt-aataacaatttttaataaaataaataattaattttatttttatattgaattttaaattcaatcttaaagatttaatctttttattaaaattaataaattaatataaaat--aaaacaaaatataacaga--atatatttattaaaatttaatttattaaaatttccacatgatttatatttatatttcaagaatcaaattcatattatgctgataatttaatttcatttcataatatagttataataattattattataatttcaacattaactgtatatattattttagatttatttataaacaaattctcaaatttatttttattaaaaaatcataatattgaaattatttgaacaattattccaattattattctattaattatttgttttccatcattaaaaattttatatttaattgatgaaattgtaaatccttttttttcaattaaatcaattggtcatcaatgatattg
>sample_0150_mitotype_C2d_lon_23.54508_lat_52.69008
ggcagaataagtgcattgaacttaagattcaaatataaagtatttttaaacttttattaaaatt------------------------------------------------------------------------------------------------------------------------------------------------------------------------------------------------------------------------------------------------------------------------------------------------------------------------------------------------------------------------------------------------------------------------------------------------------------------------------tccc----acttaattcatattaatttaaaaataaatt-aataacaatttttaataaaataaataattaattttatttttatattgaattttaaattcaatcttaaagatttaatctttttattaaaattaataaattaatataaaat--aaaacaaaatataacaga--atatatttattaaaatttaatttattaaaatttccacatgattcatatttatatttcaagaatcaaattcatattatgctgataatttaatttcatttcataatatagttataataattattattataatttcaacattaactgtatatattattttagatttatttataaacaaattttcaaatttatttttattaaaaaatcataatattgaaattatttgaacaattattccaattattattctattaattatttgttttccatcattaaaaattttatatttaattgatgaaattgtaaatccttttttttcaattaaatcaattggtcatcaatgatattg
>sample_0151_mitotype_C2j_lon_23.79229_lat_52.97497
ggcagaataagtgcattgaacttaagattcaaatataaagtatttttaaacttttattaaaatt------------------------------------------------------------------------------------------------------------------------------------------------------------------------------------------------------------------------------------------------------------------------------------------------------------------------------------------------------------------------------------------------------------------------------------------------------------------------------tccc----acttaattcatattaatttaaaaataaatt-aataacaatttttaataaaataaataattaattttatttttatattgaattttaaattcaatcttaaagatttaatctttttattaaaattaataaattaatatataat--aaaacaaaatataacaga--atatatttattaaaatttaatttattaaaatttccacatgattcatatttatatttcaagaatcaaattcatattatgctgataatttaatttcatttcataatatagttataataattattattataatttcaacattaactgtatatattattttagatttatttataaacaaattttcaaatttatttttattaaaaaatcataatattgaaattatttgaacaattattccaattattattctattaattatttgttttccatcattaaaaattttatatttaattgatgaaattgtaaatccttttttttcaattaaatcaattggtcatcaatgatattg
>sample_0154_mitotype_C2e_lon_23.79229_lat_52.97497
ggcagaataagtgcattgaacttaagattcaaatataaagtatttttaaacttttattaaaatt------------------------------------------------------------------------------------------------------------------------------------------------------------------------------------------------------------------------------------------------------------------------------------------------------------------------------------------------------------------------------------------------------------------------------------------------------------------------------tccc----acttaattcatattaatttaaaaataaatt-aataacaa-ttttaataaaataaataattaattttatttttatattgaattttaaattcaatcttaaagatttaatctttttattaaaattaataaattaatataaaat--aaaacaaaatataacaga--atatatttattaaaatttaatttattaaaatttccacatgattcatatttatatttcaagaatcaaattcatattatgctgataatttaatttcatttcataatatagttataataattattattataatttcaacattaactgtatatattattttagatttatttataaacaaattttcaaatttatttttattaaaaaatcataatattgaaattatttgaacaattattccaattattattctattaattatttgttttccatcattaaaaattttatatttaattgatgaaattgtaaatccttttttttcaattaaatcaattggtcatcaatgatattg
>sample_0160_mitotype_M4r_lon_23.43524_lat_53.51573
ggcagaataagtgcattgaacttaagattcaaatataaagtattttttaacttttattaaaattaataaattaatataaaatatga-------------attatatttattaaaatttaatttattaaaattttccacttaattcattttaatttaaaaatataattaaataacaatttttaataaaataaata-----------------------------------------------------------------------------------------------------------------------------------------------------------------------------------------------------attaattttatttttatattgaattttaaattcaatcttaaagatttaatctttttattaaaattaataaattaatataaaaaataaaacaaaatataacaaaatatatttattaaaatttaatttattaaaatttccc----acttaattcattttaatttaaaaataaattaaataacaatttttaataaaataaataattaattttatttttatattgaattttaaattcaatcttaaagatttaatctttttattaaaattaataaattaatataaaaaataaaacaaaatataacaaa--atatatttattaaaatttaatttattaaaatttccacatgattcatatttatatttcaagaatcaaattcatattatgctgataatttaatttcatttcataatatagttataataatcattattataatttcaacattaactgtatatattattttagatttatttataaacaaattttcaaatttatttttattaaaaaatcataatattgaaattatttgaacagttattccaattattattctattaattatttgttttccatcattaaaaattttatatttaattgatgaaattgtaaatccttttttttcaattaaatcaattggtcatcaatgatattg
>sample_0161_mitotype_C2c_lon_23.38214_lat_53.69251
ggcagaataagtgcattgaacttaagattcaaatataaagtatttttaaacttttattaaaatt------------------------------------------------------------------------------------------------------------------------------------------------------------------------------------------------------------------------------------------------------------------------------------------------------------------------------------------------------------------------------------------------------------------------------------------------------------------------------tccc----acttaattcatattaatttaaaaataaatt-aataacaatttttaataaaataaataattaattttatttttatattgaattttaaattcaatcttaaagatttaatctttttattaaaattaataaattaatataaaat--aaaacaaaatataacaga--atatatttattaaaatttaatttattaaaatttccacatgatttatatttatatttcaagaatcaaattcatattatgctgataatttaatttcatttcataatatagttataataattattattataatttcaacattaactgtatatattattttagatttatttataaacaaattctcaaatttatttttattaaaaaatcataatattgaaattatttgaacaattattccaattattattctattaattatttgttttccatcattaaaaattttatatttaattgatgaaattgtaaatccttttttttcaattaaatcaattggtcatcaatgatattg
>sample_0166_mitotype_M4s_lon_23.46224_lat_53.61633
ggcagaataagtgcattgaacttaagattcaaatataaagtattttttaacttttattaaaattaataaattaatataaaatatga-------------attatatttattaaaatttaatttattaaaattttccacttaattcattttaatttaaaaatataattaaataacaatttttaataaaataaata-----------------------------------------------------------------------------------------------------------------------------------------------------------------------------------------------------attaattttatttttatattgaattttaaattcaatcttaaagatttaatctttttattaaaattaataaattaatataaaaaataaaacaaaatataacaaaatatatttattaaaatttaatttattaaaatttccc----acttaattcattttaatttaaaaataaattaaataacaatttttaataaaataaataattaattttatttttatattgaattttaaattcaatcttaaagatttaatctttttattaaaattaataaattaatataaaaaataaaacaaaatataacaaa--atatatttattaaaatttaatttattaaaatttccacatgattcatatttatatttcaagaatcaaattcatattatgctgataatttaatttcatttcataatatagttataataatcattattataatttcaacattaactgtatatattattttagatttatttataaacaaattttcaaatttatttttattaaaaaatcataatattgaaattatttgaacaattattccaattattattctattaattatttgttttccatcattaaaaattttatatttaattgatgaaattgtaaatccttttttttcaattaaatcaattggtcatcaatgatattg
>sample_0168_mitotype_M4s_lon_23.46224_lat_53.61633
ggcagaataagtgcattgaacttaagattcaaatataaagtattttttaacttttattaaaattaataaattaatataaaatatga-------------attatatttattaaaatttaatttattaaaattttccacttaattcattttaatttaaaaatataattaaataacaatttttaataaaataaata-----------------------------------------------------------------------------------------------------------------------------------------------------------------------------------------------------attaattttatttttatattgaattttaaattcaatcttaaagatttaatctttttattaaaattaataaattaatataaaaaataaaacaaaatataacaaaatatatttattaaaatttaatttattaaaatttccc----acttaattcattttaatttaaaaataaattaaataacaatttttaataaaataaataattaattttatttttatattgaattttaaattcaatcttaaagatttaatctttttattaaaattaataaattaatataaaaaataaaacaaaatataacaaa--atatatttattaaaatttaatttattaaaatttccacatgattcatatttatatttcaagaatcaaattcatattatgctgataatttaatttcatttcataatatagttataataatcattattataatttcaacattaactgtatatattattttagatttatttataaacaaattttcaaatttatttttattaaaaaatcataatattgaaattatttgaacaattattccaattattattctattaattatttgttttccatcattaaaaattttatatttaattgatgaaattgtaaatccttttttttcaattaaatcaattggtcatcaatgatattg
>sample_0169_mitotype_C2c_lon_22.90908_lat_52.35718
ggcagaataagtgcattgaacttaagattcaaatataaagtatttttaaacttttattaaaatt------------------------------------------------------------------------------------------------------------------------------------------------------------------------------------------------------------------------------------------------------------------------------------------------------------------------------------------------------------------------------------------------------------------------------------------------------------------------------tccc----acttaattcatattaatttaaaaataaatt-aataacaatttttaataaaataaataattaattttatttttatattgaattttaaattcaatcttaaagatttaatctttttattaaaattaataaattaatataaaat--aaaacaaaatataacaga--atatatttattaaaatttaatttattaaaatttccacatgatttatatttatatttcaagaatcaaattcatattatgctgataatttaatttcatttcataatatagttataataattattattataatttcaacattaactgtatatattattttagatttatttataaacaaattctcaaatttatttttattaaaaaatcataatattgaaattatttgaacaattattccaattattattctattaattatttgttttccatcattaaaaattttatatttaattgatgaaattgtaaatccttttttttcaattaaatcaattggtcatcaatgatattg
>sample_0174_mitotype_C2c_lon_23.74889_lat_53.26794
ggcagaataagtgcattgaacttaagattcaaatataaagtatttttaaacttttattaaaatt------------------------------------------------------------------------------------------------------------------------------------------------------------------------------------------------------------------------------------------------------------------------------------------------------------------------------------------------------------------------------------------------------------------------------------------------------------------------------tccc----acttaattcatattaatttaaaaataaatt-aataacaatttttaataaaataaataattaattttatttttatattgaattttaaattcaatcttaaagatttaatctttttattaaaattaataaattaatataaaat--aaaacaaaatataacaga--atatatttattaaaatttaatttattaaaatttccacatgatttatatttatatttcaagaatcaaattcatattatgctgataatttaatttcatttcataatatagttataataattattattataatttcaacattaactgtatatattattttagatttatttataaacaaattctcaaatttatttttattaaaaaatcataatattgaaattatttgaacaattattccaattattattctattaattatttgttttccatcattaaaaattttatatttaattgatgaaattgtaaatccttttttttcaattaaatcaattggtcatcaatgatattg
>sample_0175_mitotype_M4na_lon_23.8425_lat_53.14788
ggcagaataagtgcattgaacttaagattcaaatataaagtattttttaacttttattaaaattaataaattaatataaaatataa-------------attatatttattaaaatttaatttattaaaattttccacttaattcattttaatttaaaaatataattaaataacaatttttaataaaataaata-----------------------------------------------------------------------------------------------------------------------------------------------------------------------------------------------------attaattttatttttatattgaattttaaattcaatcttaaagatttaatctttttattaaaattaataaattaatataaaaaataaaacaaaatataacaaaatatatttattaaaatttaatttattaaaatttccc----acttaattcattttaatttaaaaataaattaaataacaatttttaataaaataaataattaattttatttttatattgaattttaaattcaatcttaaagatttaatctttttattaaaattaataaattaatataaaaaataaaacaaaatataacaaa--atatatttattaaaatttaatttattaaaatttccacatgattcatatttatatttcaagaatcaaattcatattatgctgataatttaatttcatttcataatatagttataataatcattattataatttcaacattaactgtatatattattttagatttatttataaacaaattttcaaatttatttttattaaaaaatcataatattgaaattatttgaacaattattccaattattattctattaattatttgttttccatcattaaaaattttatatttaattgatgaaattgtaaatccttttttttcaattaaatcaattggtcatcaatgatattg
>sample_0185_mitotype_C2e_lon_23.64443_lat_53.30056
ggcagaataagtgcattgaacttaagattcaaatataaagtatttttaaacttttattaaaatt------------------------------------------------------------------------------------------------------------------------------------------------------------------------------------------------------------------------------------------------------------------------------------------------------------------------------------------------------------------------------------------------------------------------------------------------------------------------------tccc----acttaattcatattaatttaaaaataaatt-aataacaa-ttttaataaaataaataattaattttatttttatattgaattttaaattcaatcttaaagatttaatctttttattaaaattaataaattaatataaaat--aaaacaaaatataacaga--atatatttattaaaatttaatttattaaaatttccacatgattcatatttatatttcaagaatcaaattcatattatgctgataatttaatttcatttcataatatagttataataattattattataatttcaacattaactgtatatattattttagatttatttataaacaaattttcaaatttatttttattaaaaaatcataatattgaaattatttgaacaattattccaattattattctattaattatttgttttccatcattaaaaattttatatttaattgatgaaattgtaaatccttttttttcaattaaatcaattggtcatcaatgatattg
>sample_0186_mitotype_C2e_lon_22.9302_lat_54.37159
ggcagaataagtgcattgaacttaagattcaaatataaagtatttttaaacttttattaaaatt------------------------------------------------------------------------------------------------------------------------------------------------------------------------------------------------------------------------------------------------------------------------------------------------------------------------------------------------------------------------------------------------------------------------------------------------------------------------------tccc----acttaattcatattaatttaaaaataaatt-aataacaa-ttttaataaaataaataattaattttatttttatattgaattttaaattcaatcttaaagatttaatctttttattaaaattaataaattaatataaaat--aaaacaaaatataacaga--atatatttattaaaatttaatttattaaaatttccacatgattcatatttatatttcaagaatcaaattcatattatgctgataatttaatttcatttcataatatagttataataattattattataatttcaacattaactgtatatattattttagatttatttataaacaaattttcaaatttatttttattaaaaaatcataatattgaaattatttgaacaattattccaattattattctattaattatttgttttccatcattaaaaattttatatttaattgatgaaattgtaaatccttttttttcaattaaatcaattggtcatcaatgatattg
>sample_0195_mitotype_C2c_lon_23.42483_lat_52.6415
ggcagaataagtgcattgaacttaagattcaaatataaagtatttttaaacttttattaaaatt------------------------------------------------------------------------------------------------------------------------------------------------------------------------------------------------------------------------------------------------------------------------------------------------------------------------------------------------------------------------------------------------------------------------------------------------------------------------------tccc----acttaattcatattaatttaaaaataaatt-aataacaatttttaataaaataaataattaattttatttttatattgaattttaaattcaatcttaaagatttaatctttttattaaaattaataaattaatataaaat--aaaacaaaatataacaga--atatatttattaaaatttaatttattaaaatttccacatgatttatatttatatttcaagaatcaaattcatattatgctgataatttaatttcatttcataatatagttataataattattattataatttcaacattaactgtatatattattttagatttatttataaacaaattctcaaatttatttttattaaaaaatcataatattgaaattatttgaacaattattccaattattattctattaattatttgttttccatcattaaaaattttatatttaattgatgaaattgtaaatccttttttttcaattaaatcaattggtcatcaatgatattg
>sample_0196_mitotype_A4s_lon_23.26787_lat_54.14119
ggcagaataagtgcattgaacttaagattcaaatataaagtatttttaaacttttattaaaattaataaattaatataaaataaaacaaaatataacagaatatatttattaaaatttaatttattaaaatt-cccacttaattcatattaatttaaaaat--aaattaataacaa-ttttaataaaataaata-----------------------------------------------------------------------------------------------------------------------------------------------------------------------------------------------------attaattttatttttatattgaatttttaattcaatcttaaagatttaatctttttattaaaattaataaattaatata--aaataaaacaaaatataacagaatatatttattaaaatttaatttattaaaattcccc----acttaattcatattaatttaaaaataaatt-aataacaa-ttttaataaaataaataattaattttatttttatattgaatttttaattcaatcttaaagatttaatctttttattaaaattaataaattaatataaaat--aaaacaaaatataacaga--atatatttattaaaatttaatttattaaaatttccacatgattcatatttatatttcaagaatcaaattcatattatgctgataatttaatttcatttcataatatagttataataatcattattataatttcaacattaactgtatatattattttagatttatttataaataaattttcaaatttatttttattaaaaaatcataatattgaaattatttgaacagttattccaattattattctattaattatttgttttccatcattaaaaattttatatttaattgatgaaattgtaaatccttttttttcaattaaatcaattggtcatcaatgatattg
>sample_0205_mitotype_M4sb_lon_23.85323_lat_52.97505
ggcagaataagtgcattgaacttaagattcaaatataaagtattttttaacttttattaaaattaataaattaatataaaatatga-------------attatatttattaaaatttaatttattaaaattttccacttaattcattttaatttaaaaatataattaaataacaatttttaataaaataaata-----------------------------------------------------------------------------------------------------------------------------------------------------------------------------------------------------attaattttatttttatattgaattttaaattcaatcttaaagatttaatctttttattaaaattaataaattaatataaaaaataaaacaaaatataacaaaatatatttattaaaatttaatttattaaaatttccc----acttaattcattttaatttaataataaattaaataacaatttttaataaaataaataattaattttatttttatattgaattttaaattcaatcttaaagatttaatctttttattaaaattaataaattaatataaaaaataaaacaaaatataacaaa--atatatttattaaaatttaatttattaaaatttccacatgattcatatttatatttcaagaatcaaattcatattatgctgataatttaatttcatttcataatatagttataataatcattattataatttcaacattaactgtatatattattttagatttatttataaacaaattttcaaatttatttttattaaaaaatcataatattgaaattatttgaacaattattccaattattattctattaattatttgttttccatcattaaaaattttatatttaattgatgaaattgtaaatccttttttttcaattaaatcaattggtcatcaatgatattg
>sample_0206_mitotype_C2ja_lon_23.33946_lat_52.57597
ggcagaataagtgcattgaacttaagattcaaatataaagtatttttaaacttttattaaaatt------------------------------------------------------------------------------------------------------------------------------------------------------------------------------------------------------------------------------------------------------------------------------------------------------------------------------------------------------------------------------------------------------------------------------------------------------------------------------tccc----acttaattcatattaatttaaaaataaatt-aataacaatttttaataaaataaataattaattttatttttatattgaattttaaattcaatcttaaagatttaatctttttattaaaattaataaattaatatataat--aaaacaaaatataacaaa--atatatttattaaaatttaatttattaaaatttccacatgattcatatttatatttcaagaatcaaattcatattatgctgataatttaatttcatttcataatatagttataataattattattataatttcaacattaactgtatatattattttagatttatttataaacaaattttcaaatttatttttattaaaaaatcataatattgaaattatttgaacaattattccaattattattctattaattatttgttttccatcattaaaaattttatatttaattgatgaaattgtaaatccttttttttcaattaaatcaattggtcatcaatgatattg
>sample_0214_mitotype_C2c_lon_23.39215_lat_52.60968
ggcagaataagtgcattgaacttaagattcaaatataaagtatttttaaacttttattaaaatt------------------------------------------------------------------------------------------------------------------------------------------------------------------------------------------------------------------------------------------------------------------------------------------------------------------------------------------------------------------------------------------------------------------------------------------------------------------------------tccc----acttaattcatattaatttaaaaataaatt-aataacaatttttaataaaataaataattaattttatttttatattgaattttaaattcaatcttaaagatttaatctttttattaaaattaataaattaatataaaat--aaaacaaaatataacaga--atatatttattaaaatttaatttattaaaatttccacatgatttatatttatatttcaagaatcaaattcatattatgctgataatttaatttcatttcataatatagttataataattattattataatttcaacattaactgtatatattattttagatttatttataaacaaattctcaaatttatttttattaaaaaatcataatattgaaattatttgaacaattattccaattattattctattaattatttgttttccatcattaaaaattttatatttaattgatgaaattgtaaatccttttttttcaattaaatcaattggtcatcaatgatattg
>sample_0215_mitotype_C2c_lon_23.80589_lat_53.19454
ggcagaataagtgcattgaacttaagattcaaatataaagtatttttaaacttttattaaaatt------------------------------------------------------------------------------------------------------------------------------------------------------------------------------------------------------------------------------------------------------------------------------------------------------------------------------------------------------------------------------------------------------------------------------------------------------------------------------tccc----acttaattcatattaatttaaaaataaatt-aataacaatttttaataaaataaataattaattttatttttatattgaattttaaattcaatcttaaagatttaatctttttattaaaattaataaattaatataaaat--aaaacaaaatataacaga--atatatttattaaaatttaatttattaaaatttccacatgatttatatttatatttcaagaatcaaattcatattatgctgataatttaatttcatttcataatatagttataataattattattataatttcaacattaactgtatatattattttagatttatttataaacaaattctcaaatttatttttattaaaaaatcataatattgaaattatttgaacaattattccaattattattctattaattatttgttttccatcattaaaaattttatatttaattgatgaaattgtaaatccttttttttcaattaaatcaattggtcatcaatgatattg
>sample_0217_mitotype_M4s_lon_23.80589_lat_53.19454
ggcagaataagtgcattgaacttaagattcaaatataaagtattttttaacttttattaaaattaataaattaatataaaatatga-------------attatatttattaaaatttaatttattaaaattttccacttaattcattttaatttaaaaatataattaaataacaatttttaataaaataaata-----------------------------------------------------------------------------------------------------------------------------------------------------------------------------------------------------attaattttatttttatattgaattttaaattcaatcttaaagatttaatctttttattaaaattaataaattaatataaaaaataaaacaaaatataacaaaatatatttattaaaatttaatttattaaaatttccc----acttaattcattttaatttaaaaataaattaaataacaatttttaataaaataaataattaattttatttttatattgaattttaaattcaatcttaaagatttaatctttttattaaaattaataaattaatataaaaaataaaacaaaatataacaaa--atatatttattaaaatttaatttattaaaatttccacatgattcatatttatatttcaagaatcaaattcatattatgctgataatttaatttcatttcataatatagttataataatcattattataatttcaacattaactgtatatattattttagatttatttataaacaaattttcaaatttatttttattaaaaaatcataatattgaaattatttgaacaattattccaattattattctattaattatttgttttccatcattaaaaattttatatttaattgatgaaattgtaaatccttttttttcaattaaatcaattggtcatcaatgatattg
>sample_0223_mitotype_C2cd_lon_23.19078_lat_52.25368
ggcagaataagtgcattgaacttaagattcaaatataaagtatttttaaacttttattaaaatt------------------------------------------------------------------------------------------------------------------------------------------------------------------------------------------------------------------------------------------------------------------------------------------------------------------------------------------------------------------------------------------------------------------------------------------------------------------------------tccc----acttaattcatattaatttaaaaataaatt-aataacaatttttaataaaataaataattaattttatttttatattgaattttaaattcaatcttaaagatttaatctttttattaaaattaataaattaatataaat---aaaacaaaatataacaga--atatatttattaaaatttaatttattaaaatttccacatgatttatatttatatttcaagaatcaaattcatattatgctgataatttaatttcatttcataatatagttataataattattattataatttcaacattaactgtatatattattttagatttatttataaacaaattctcaaatttatttttattaaaaaatcataatattgaaattatttgaacaattattccaattattattctattaattatttgttttccatcattaaaaattttatatttaattgatgaaattgtaaatccttttttttcaattaaatcaattggtcatcaatgatattg
>sample_0224_mitotype_C2c_lon_23.16567_lat_52.37452
ggcagaataagtgcattgaacttaagattcaaatataaagtatttttaaacttttattaaaatt------------------------------------------------------------------------------------------------------------------------------------------------------------------------------------------------------------------------------------------------------------------------------------------------------------------------------------------------------------------------------------------------------------------------------------------------------------------------------tccc----acttaattcatattaatttaaaaataaatt-aataacaatttttaataaaataaataattaattttatttttatattgaattttaaattcaatcttaaagatttaatctttttattaaaattaataaattaatataaaat--aaaacaaaatataacaga--atatatttattaaaatttaatttattaaaatttccacatgatttatatttatatttcaagaatcaaattcatattatgctgataatttaatttcatttcataatatagttataataattattattataatttcaacattaactgtatatattattttagatttatttataaacaaattctcaaatttatttttattaaaaaatcataatattgaaattatttgaacaattattccaattattattctattaattatttgttttccatcattaaaaattttatatttaattgatgaaattgtaaatccttttttttcaattaaatcaattggtcatcaatgatattg
>sample_0229_mitotype_M30a_lon_23.73933_lat_52.94546
ggcagaataagtgcattgaacttaagattcaaatataaagtattttttaacttttattaaaattaataaattaatataaaatatga-------------attatatttattaaaatttaatttattaaaattttccacttaattcattttaatttaaaaatataattaaataacaatttttaataaaataaata-----------------------------------------------------------------------------------------------------------------------------------------------------------------------------------------------------attaattttatttttatattgaattttaaattcaatcttaaagatttaatct--------------------------------------------------------------------------------------------------------------------------------------------------------------------------------------------------------ttttattaaaattaataaattaatataaaaaataaaacaaaatataacaaa--atatatttattaaaatttaatttattaaaatttccacatgattcatatttatatttcaagaatcaaattcatattatgctgataatttaatttcatttcataatatagttataataatcattattataatttcaacattaactgtatatattattttagatttatttataaacaaattttcaaatttatttttattaaaaaatcataatattgaaattatttgaacaattattccaattattattctattaattatttgttttccatcattaaaaattttatatttaattgatgaaattgtaaatccttttttttcaattaaatcaattggtcatcaatgatattg
>sample_0233_mitotype_C2c_lon_23.73933_lat_52.94546
ggcagaataagtgcattgaacttaagattcaaatataaagtatttttaaacttttattaaaatt------------------------------------------------------------------------------------------------------------------------------------------------------------------------------------------------------------------------------------------------------------------------------------------------------------------------------------------------------------------------------------------------------------------------------------------------------------------------------tccc----acttaattcatattaatttaaaaataaatt-aataacaatttttaataaaataaataattaattttatttttatattgaattttaaattcaatcttaaagatttaatctttttattaaaattaataaattaatataaaat--aaaacaaaatataacaga--atatatttattaaaatttaatttattaaaatttccacatgatttatatttatatttcaagaatcaaattcatattatgctgataatttaatttcatttcataatatagttataataattattattataatttcaacattaactgtatatattattttagatttatttataaacaaattctcaaatttatttttattaaaaaatcataatattgaaattatttgaacaattattccaattattattctattaattatttgttttccatcattaaaaattttatatttaattgatgaaattgtaaatccttttttttcaattaaatcaattggtcatcaatgatattg
>sample_0234_mitotype_C1a_lon_23.13156_lat_52.28258
ggcagaataagtgcattgaacttaagattcaaatataaagtatttttaaacttttattaaaatt------------------------------------------------------------------------------------------------------------------------------------------------------------------------------------------------------------------------------------------------------------------------------------------------------------------------------------------------------------------------------------------------------------------------------------------------------------------------------tccc---cacttaattcatattaatttaaaaataaatt-aataacaatttttaataaaataaataattaattttatttttatattgaattttaaattcaatcttaaagatttaatctttttattaaaattaataaattaatataaaat--aaaacaaaatataacaga--atatatttattaaaatttaatttattaaaatttccacatgatttatatttatatttcaagaatcaaattcatattatgctgataatttaatttcatttcataatatagttataataattattattataatttcaacattaactgtatatattattttagatttatttataaacaaattctcaaatttatttttattaaaaaatcataatattgaaattatttgaacaattattccaattattattctattaattatttgttttccatcattaaaaattttatatttaattgatgaaattgtaaatccttttttttcaattaaatcaattggtcatcaatgatattg
>sample_0243_mitotype_M4r_lon_23.47371_lat_52.63031
ggcagaataagtgcattgaacttaagattcaaatataaagtattttttaacttttattaaaattaataaattaatataaaatatga-------------attatatttattaaaatttaatttattaaaattttccacttaattcattttaatttaaaaatataattaaataacaatttttaataaaataaata-----------------------------------------------------------------------------------------------------------------------------------------------------------------------------------------------------attaattttatttttatattgaattttaaattcaatcttaaagatttaatctttttattaaaattaataaattaatataaaaaataaaacaaaatataacaaaatatatttattaaaatttaatttattaaaatttccc----acttaattcattttaatttaaaaataaattaaataacaatttttaataaaataaataattaattttatttttatattgaattttaaattcaatcttaaagatttaatctttttattaaaattaataaattaatataaaaaataaaacaaaatataacaaa--atatatttattaaaatttaatttattaaaatttccacatgattcatatttatatttcaagaatcaaattcatattatgctgataatttaatttcatttcataatatagttataataatcattattataatttcaacattaactgtatatattattttagatttatttataaacaaattttcaaatttatttttattaaaaaatcataatattgaaattatttgaacagttattccaattattattctattaattatttgttttccatcattaaaaattttatatttaattgatgaaattgtaaatccttttttttcaattaaatcaattggtcatcaatgatattg
>sample_0244_mitotype_C1a_lon_23.32775_lat_52.50073
ggcagaataagtgcattgaacttaagattcaaatataaagtatttttaaacttttattaaaatt------------------------------------------------------------------------------------------------------------------------------------------------------------------------------------------------------------------------------------------------------------------------------------------------------------------------------------------------------------------------------------------------------------------------------------------------------------------------------tccc---cacttaattcatattaatttaaaaataaatt-aataacaatttttaataaaataaataattaattttatttttatattgaattttaaattcaatcttaaagatttaatctttttattaaaattaataaattaatataaaat--aaaacaaaatataacaga--atatatttattaaaatttaatttattaaaatttccacatgatttatatttatatttcaagaatcaaattcatattatgctgataatttaatttcatttcataatatagttataataattattattataatttcaacattaactgtatatattattttagatttatttataaacaaattctcaaatttatttttattaaaaaatcataatattgaaattatttgaacaattattccaattattattctattaattatttgttttccatcattaaaaattttatatttaattgatgaaattgtaaatccttttttttcaattaaatcaattggtcatcaatgatattg
>sample_0253_mitotype_C1a_lon_23.0572_lat_52.27367
ggcagaataagtgcattgaacttaagattcaaatataaagtatttttaaacttttattaaaatt------------------------------------------------------------------------------------------------------------------------------------------------------------------------------------------------------------------------------------------------------------------------------------------------------------------------------------------------------------------------------------------------------------------------------------------------------------------------------tccc---cacttaattcatattaatttaaaaataaatt-aataacaatttttaataaaataaataattaattttatttttatattgaattttaaattcaatcttaaagatttaatctttttattaaaattaataaattaatataaaat--aaaacaaaatataacaga--atatatttattaaaatttaatttattaaaatttccacatgatttatatttatatttcaagaatcaaattcatattatgctgataatttaatttcatttcataatatagttataataattattattataatttcaacattaactgtatatattattttagatttatttataaacaaattctcaaatttatttttattaaaaaatcataatattgaaattatttgaacaattattccaattattattctattaattatttgttttccatcattaaaaattttatatttaattgatgaaattgtaaatccttttttttcaattaaatcaattggtcatcaatgatattg
>sample_0254_mitotype_C2d_lon_23.36985_lat_53.72152
ggcagaataagtgcattgaacttaagattcaaatataaagtatttttaaacttttattaaaatt------------------------------------------------------------------------------------------------------------------------------------------------------------------------------------------------------------------------------------------------------------------------------------------------------------------------------------------------------------------------------------------------------------------------------------------------------------------------------tccc----acttaattcatattaatttaaaaataaatt-aataacaatttttaataaaataaataattaattttatttttatattgaattttaaattcaatcttaaagatttaatctttttattaaaattaataaattaatataaaat--aaaacaaaatataacaga--atatatttattaaaatttaatttattaaaatttccacatgattcatatttatatttcaagaatcaaattcatattatgctgataatttaatttcatttcataatatagttataataattattattataatttcaacattaactgtatatattattttagatttatttataaacaaattttcaaatttatttttattaaaaaatcataatattgaaattatttgaacaattattccaattattattctattaattatttgttttccatcattaaaaattttatatttaattgatgaaattgtaaatccttttttttcaattaaatcaattggtcatcaatgatattg
>sample_0263_mitotype_C2j_lon_23.27095_lat_52.4089
ggcagaataagtgcattgaacttaagattcaaatataaagtatttttaaacttttattaaaatt------------------------------------------------------------------------------------------------------------------------------------------------------------------------------------------------------------------------------------------------------------------------------------------------------------------------------------------------------------------------------------------------------------------------------------------------------------------------------tccc----acttaattcatattaatttaaaaataaatt-aataacaatttttaataaaataaataattaattttatttttatattgaattttaaattcaatcttaaagatttaatctttttattaaaattaataaattaatatataat--aaaacaaaatataacaga--atatatttattaaaatttaatttattaaaatttccacatgattcatatttatatttcaagaatcaaattcatattatgctgataatttaatttcatttcataatatagttataataattattattataatttcaacattaactgtatatattattttagatttatttataaacaaattttcaaatttatttttattaaaaaatcataatattgaaattatttgaacaattattccaattattattctattaattatttgttttccatcattaaaaattttatatttaattgatgaaattgtaaatccttttttttcaattaaatcaattggtcatcaatgatattg
>sample_0264_mitotype_C2cd_lon_23.19168_lat_54.18878
ggcagaataagtgcattgaacttaagattcaaatataaagtatttttaaacttttattaaaatt------------------------------------------------------------------------------------------------------------------------------------------------------------------------------------------------------------------------------------------------------------------------------------------------------------------------------------------------------------------------------------------------------------------------------------------------------------------------------tccc----acttaattcatattaatttaaaaataaatt-aataacaatttttaataaaataaataattaattttatttttatattgaattttaaattcaatcttaaagatttaatctttttattaaaattaataaattaatataaat---aaaacaaaatataacaga--atatatttattaaaatttaatttattaaaatttccacatgatttatatttatatttcaagaatcaaattcatattatgctgataatttaatttcatttcataatatagttataataattattattataatttcaacattaactgtatatattattttagatttatttataaacaaattctcaaatttatttttattaaaaaatcataatattgaaattatttgaacaattattccaattattattctattaattatttgttttccatcattaaaaattttatatttaattgatgaaattgtaaatccttttttttcaattaaatcaattggtcatcaatgatattg
>sample_0267_mitotype_C2cd_lon_23.04883_lat_52.31763
ggcagaataagtgcattgaacttaagattcaaatataaagtatttttaaacttttattaaaatt------------------------------------------------------------------------------------------------------------------------------------------------------------------------------------------------------------------------------------------------------------------------------------------------------------------------------------------------------------------------------------------------------------------------------------------------------------------------------tccc----acttaattcatattaatttaaaaataaatt-aataacaatttttaataaaataaataattaattttatttttatattgaattttaaattcaatcttaaagatttaatctttttattaaaattaataaattaatataaat---aaaacaaaatataacaga--atatatttattaaaatttaatttattaaaatttccacatgatttatatttatatttcaagaatcaaattcatattatgctgataatttaatttcatttcataatatagttataataattattattataatttcaacattaactgtatatattattttagatttatttataaacaaattctcaaatttatttttattaaaaaatcataatattgaaattatttgaacaattattccaattattattctattaattatttgttttccatcattaaaaattttatatttaattgatgaaattgtaaatccttttttttcaattaaatcaattggtcatcaatgatattg
>sample_0268_mitotype_C2j_lon_23.10141_lat_54.23087
ggcagaataagtgcattgaacttaagattcaaatataaagtatttttaaacttttattaaaatt------------------------------------------------------------------------------------------------------------------------------------------------------------------------------------------------------------------------------------------------------------------------------------------------------------------------------------------------------------------------------------------------------------------------------------------------------------------------------tccc----acttaattcatattaatttaaaaataaatt-aataacaatttttaataaaataaataattaattttatttttatattgaattttaaattcaatcttaaagatttaatctttttattaaaattaataaattaatatataat--aaaacaaaatataacaga--atatatttattaaaatttaatttattaaaatttccacatgattcatatttatatttcaagaatcaaattcatattatgctgataatttaatttcatttcataatatagttataataattattattataatttcaacattaactgtatatattattttagatttatttataaacaaattttcaaatttatttttattaaaaaatcataatattgaaattatttgaacaattattccaattattattctattaattatttgttttccatcattaaaaattttatatttaattgatgaaattgtaaatccttttttttcaattaaatcaattggtcatcaatgatattg
>sample_0274_mitotype_C2d_lon_23.40214_lat_53.74224
ggcagaataagtgcattgaacttaagattcaaatataaagtatttttaaacttttattaaaatt------------------------------------------------------------------------------------------------------------------------------------------------------------------------------------------------------------------------------------------------------------------------------------------------------------------------------------------------------------------------------------------------------------------------------------------------------------------------------tccc----acttaattcatattaatttaaaaataaatt-aataacaatttttaataaaataaataattaattttatttttatattgaattttaaattcaatcttaaagatttaatctttttattaaaattaataaattaatataaaat--aaaacaaaatataacaga--atatatttattaaaatttaatttattaaaatttccacatgattcatatttatatttcaagaatcaaattcatattatgctgataatttaatttcatttcataatatagttataataattattattataatttcaacattaactgtatatattattttagatttatttataaacaaattttcaaatttatttttattaaaaaatcataatattgaaattatttgaacaattattccaattattattctattaattatttgttttccatcattaaaaattttatatttaattgatgaaattgtaaatccttttttttcaattaaatcaattggtcatcaatgatattg
>sample_0275_mitotype_M4s_lon_23.03879_lat_54.28782
ggcagaataagtgcattgaacttaagattcaaatataaagtattttttaacttttattaaaattaataaattaatataaaatatga-------------attatatttattaaaatttaatttattaaaattttccacttaattcattttaatttaaaaatataattaaataacaatttttaataaaataaata-----------------------------------------------------------------------------------------------------------------------------------------------------------------------------------------------------attaattttatttttatattgaattttaaattcaatcttaaagatttaatctttttattaaaattaataaattaatataaaaaataaaacaaaatataacaaaatatatttattaaaatttaatttattaaaatttccc----acttaattcattttaatttaaaaataaattaaataacaatttttaataaaataaataattaattttatttttatattgaattttaaattcaatcttaaagatttaatctttttattaaaattaataaattaatataaaaaataaaacaaaatataacaaa--atatatttattaaaatttaatttattaaaatttccacatgattcatatttatatttcaagaatcaaattcatattatgctgataatttaatttcatttcataatatagttataataatcattattataatttcaacattaactgtatatattattttagatttatttataaacaaattttcaaatttatttttattaaaaaatcataatattgaaattatttgaacaattattccaattattattctattaattatttgttttccatcattaaaaattttatatttaattgatgaaattgtaaatccttttttttcaattaaatcaattggtcatcaatgatattg
>sample_0281_mitotype_C2c_lon_22.65634_lat_54.29667
ggcagaataagtgcattgaacttaagattcaaatataaagtatttttaaacttttattaaaatt------------------------------------------------------------------------------------------------------------------------------------------------------------------------------------------------------------------------------------------------------------------------------------------------------------------------------------------------------------------------------------------------------------------------------------------------------------------------------tccc----acttaattcatattaatttaaaaataaatt-aataacaatttttaataaaataaataattaattttatttttatattgaattttaaattcaatcttaaagatttaatctttttattaaaattaataaattaatataaaat--aaaacaaaatataacaga--atatatttattaaaatttaatttattaaaatttccacatgatttatatttatatttcaagaatcaaattcatattatgctgataatttaatttcatttcataatatagttataataattattattataatttcaacattaactgtatatattattttagatttatttataaacaaattctcaaatttatttttattaaaaaatcataatattgaaattatttgaacaattattccaattattattctattaattatttgttttccatcattaaaaattttatatttaattgatgaaattgtaaatccttttttttcaattaaatcaattggtcatcaatgatattg
>sample_0282_mitotype_C2c_lon_23.75876_lat_52.90771
ggcagaataagtgcattgaacttaagattcaaatataaagtatttttaaacttttattaaaatt------------------------------------------------------------------------------------------------------------------------------------------------------------------------------------------------------------------------------------------------------------------------------------------------------------------------------------------------------------------------------------------------------------------------------------------------------------------------------tccc----acttaattcatattaatttaaaaataaatt-aataacaatttttaataaaataaataattaattttatttttatattgaattttaaattcaatcttaaagatttaatctttttattaaaattaataaattaatataaaat--aaaacaaaatataacaga--atatatttattaaaatttaatttattaaaatttccacatgatttatatttatatttcaagaatcaaattcatattatgctgataatttaatttcatttcataatatagttataataattattattataatttcaacattaactgtatatattattttagatttatttataaacaaattctcaaatttatttttattaaaaaatcataatattgaaattatttgaacaattattccaattattattctattaattatttgttttccatcattaaaaattttatatttaattgatgaaattgtaaatccttttttttcaattaaatcaattggtcatcaatgatattg
>sample_0283_mitotype_C2c_lon_23.75876_lat_52.90771
ggcagaataagtgcattgaacttaagattcaaatataaagtatttttaaacttttattaaaatt------------------------------------------------------------------------------------------------------------------------------------------------------------------------------------------------------------------------------------------------------------------------------------------------------------------------------------------------------------------------------------------------------------------------------------------------------------------------------tccc----acttaattcatattaatttaaaaataaatt-aataacaatttttaataaaataaataattaattttatttttatattgaattttaaattcaatcttaaagatttaatctttttattaaaattaataaattaatataaaat--aaaacaaaatataacaga--atatatttattaaaatttaatttattaaaatttccacatgatttatatttatatttcaagaatcaaattcatattatgctgataatttaatttcatttcataatatagttataataattattattataatttcaacattaactgtatatattattttagatttatttataaacaaattctcaaatttatttttattaaaaaatcataatattgaaattatttgaacaattattccaattattattctattaattatttgttttccatcattaaaaattttatatttaattgatgaaattgtaaatccttttttttcaattaaatcaattggtcatcaatgatattg
>sample_0291_mitotype_C2j_lon_23.06434_lat_54.25769
ggcagaataagtgcattgaacttaagattcaaatataaagtatttttaaacttttattaaaatt------------------------------------------------------------------------------------------------------------------------------------------------------------------------------------------------------------------------------------------------------------------------------------------------------------------------------------------------------------------------------------------------------------------------------------------------------------------------------tccc----acttaattcatattaatttaaaaataaatt-aataacaatttttaataaaataaataattaattttatttttatattgaattttaaattcaatcttaaagatttaatctttttattaaaattaataaattaatatataat--aaaacaaaatataacaga--atatatttattaaaatttaatttattaaaatttccacatgattcatatttatatttcaagaatcaaattcatattatgctgataatttaatttcatttcataatatagttataataattattattataatttcaacattaactgtatatattattttagatttatttataaacaaattttcaaatttatttttattaaaaaatcataatattgaaattatttgaacaattattccaattattattctattaattatttgttttccatcattaaaaattttatatttaattgatgaaattgtaaatccttttttttcaattaaatcaattggtcatcaatgatattg
>sample_0292_mitotype_C2cc_lon_23.48762_lat_53.42286
ggcagaataagtgcattgaacttaagattcaaatataaagtatttttaaacttttattaaaatt------------------------------------------------------------------------------------------------------------------------------------------------------------------------------------------------------------------------------------------------------------------------------------------------------------------------------------------------------------------------------------------------------------------------------------------------------------------------------tccc----acttaattcatattaatttaaaaataaatt-aataacaatttttaataaaataaataattaattttatttttatattgaattttaaattcaatcttaaagatttaatctttttattaaaattaataaattaatataaaat--aaaacaaaatataacaaa--atatatttattaaaatttaatttattaaaatttccacatgatttatatttatatttcaagaatcaaattcatattatgctgataatttaatttcatttcataatatagttataataattattattataatttcaacattaactgtatatattattttagatttatttataaacaaattctcaaatttatttttattaaaaaatcataatattgaaattatttgaacaattattccaattattattctattaattatttgttttccatcattaaaaattttatatttaattgatgaaattgtaaatccttttttttcaattaaatcaattggtcatcaatgatattg
>sample_0297_mitotype_C2j_lon_22.88303_lat_54.37022
ggcagaataagtgcattgaacttaagattcaaatataaagtatttttaaacttttattaaaatt------------------------------------------------------------------------------------------------------------------------------------------------------------------------------------------------------------------------------------------------------------------------------------------------------------------------------------------------------------------------------------------------------------------------------------------------------------------------------tccc----acttaattcatattaatttaaaaataaatt-aataacaatttttaataaaataaataattaattttatttttatattgaattttaaattcaatcttaaagatttaatctttttattaaaattaataaattaatatataat--aaaacaaaatataacaga--atatatttattaaaatttaatttattaaaatttccacatgattcatatttatatttcaagaatcaaattcatattatgctgataatttaatttcatttcataatatagttataataattattattataatttcaacattaactgtatatattattttagatttatttataaacaaattttcaaatttatttttattaaaaaatcataatattgaaattatttgaacaattattccaattattattctattaattatttgttttccatcattaaaaattttatatttaattgatgaaattgtaaatccttttttttcaattaaatcaattggtcatcaatgatattg
>sample_0301_mitotype_C2c_lon_22.88303_lat_54.37022
ggcagaataagtgcattgaacttaagattcaaatataaagtatttttaaacttttattaaaatt------------------------------------------------------------------------------------------------------------------------------------------------------------------------------------------------------------------------------------------------------------------------------------------------------------------------------------------------------------------------------------------------------------------------------------------------------------------------------tccc----acttaattcatattaatttaaaaataaatt-aataacaatttttaataaaataaataattaattttatttttatattgaattttaaattcaatcttaaagatttaatctttttattaaaattaataaattaatataaaat--aaaacaaaatataacaga--atatatttattaaaatttaatttattaaaatttccacatgatttatatttatatttcaagaatcaaattcatattatgctgataatttaatttcatttcataatatagttataataattattattataatttcaacattaactgtatatattattttagatttatttataaacaaattctcaaatttatttttattaaaaaatcataatattgaaattatttgaacaattattccaattattattctattaattatttgttttccatcattaaaaattttatatttaattgatgaaattgtaaatccttttttttcaattaaatcaattggtcatcaatgatattg
>sample_0302_mitotype_C2c_lon_23.71169_lat_52.82455
ggcagaataagtgcattgaacttaagattcaaatataaagtatttttaaacttttattaaaatt------------------------------------------------------------------------------------------------------------------------------------------------------------------------------------------------------------------------------------------------------------------------------------------------------------------------------------------------------------------------------------------------------------------------------------------------------------------------------tccc----acttaattcatattaatttaaaaataaatt-aataacaatttttaataaaataaataattaattttatttttatattgaattttaaattcaatcttaaagatttaatctttttattaaaattaataaattaatataaaat--aaaacaaaatataacaga--atatatttattaaaatttaatttattaaaatttccacatgatttatatttatatttcaagaatcaaattcatattatgctgataatttaatttcatttcataatatagttataataattattattataatttcaacattaactgtatatattattttagatttatttataaacaaattctcaaatttatttttattaaaaaatcataatattgaaattatttgaacaattattccaattattattctattaattatttgttttccatcattaaaaattttatatttaattgatgaaattgtaaatccttttttttcaattaaatcaattggtcatcaatgatattg
>sample_0306_mitotype_C2c_lon_23.71169_lat_52.82455
ggcagaataagtgcattgaacttaagattcaaatataaagtatttttaaacttttattaaaatt------------------------------------------------------------------------------------------------------------------------------------------------------------------------------------------------------------------------------------------------------------------------------------------------------------------------------------------------------------------------------------------------------------------------------------------------------------------------------tccc----acttaattcatattaatttaaaaataaatt-aataacaatttttaataaaataaataattaattttatttttatattgaattttaaattcaatcttaaagatttaatctttttattaaaattaataaattaatataaaat--aaaacaaaatataacaga--atatatttattaaaatttaatttattaaaatttccacatgatttatatttatatttcaagaatcaaattcatattatgctgataatttaatttcatttcataatatagttataataattattattataatttcaacattaactgtatatattattttagatttatttataaacaaattctcaaatttatttttattaaaaaatcataatattgaaattatttgaacaattattccaattattattctattaattatttgttttccatcattaaaaattttatatttaattgatgaaattgtaaatccttttttttcaattaaatcaattggtcatcaatgatattg
>sample_0311_mitotype_M4s_lon_23.41261_lat_53.78763
ggcagaataagtgcattgaacttaagattcaaatataaagtattttttaacttttattaaaattaataaattaatataaaatatga-------------attatatttattaaaatttaatttattaaaattttccacttaattcattttaatttaaaaatataattaaataacaatttttaataaaataaata-----------------------------------------------------------------------------------------------------------------------------------------------------------------------------------------------------attaattttatttttatattgaattttaaattcaatcttaaagatttaatctttttattaaaattaataaattaatataaaaaataaaacaaaatataacaaaatatatttattaaaatttaatttattaaaatttccc----acttaattcattttaatttaaaaataaattaaataacaatttttaataaaataaataattaattttatttttatattgaattttaaattcaatcttaaagatttaatctttttattaaaattaataaattaatataaaaaataaaacaaaatataacaaa--atatatttattaaaatttaatttattaaaatttccacatgattcatatttatatttcaagaatcaaattcatattatgctgataatttaatttcatttcataatatagttataataatcattattataatttcaacattaactgtatatattattttagatttatttataaacaaattttcaaatttatttttattaaaaaatcataatattgaaattatttgaacaattattccaattattattctattaattatttgttttccatcattaaaaattttatatttaattgatgaaattgtaaatccttttttttcaattaaatcaattggtcatcaatgatattg
>sample_0312_mitotype_C2c_lon_23.79232_lat_53.22827
ggcagaataagtgcattgaacttaagattcaaatataaagtatttttaaacttttattaaaatt------------------------------------------------------------------------------------------------------------------------------------------------------------------------------------------------------------------------------------------------------------------------------------------------------------------------------------------------------------------------------------------------------------------------------------------------------------------------------tccc----acttaattcatattaatttaaaaataaatt-aataacaatttttaataaaataaataattaattttatttttatattgaattttaaattcaatcttaaagatttaatctttttattaaaattaataaattaatataaaat--aaaacaaaatataacaga--atatatttattaaaatttaatttattaaaatttccacatgatttatatttatatttcaagaatcaaattcatattatgctgataatttaatttcatttcataatatagttataataattattattataatttcaacattaactgtatatattattttagatttatttataaacaaattctcaaatttatttttattaaaaaatcataatattgaaattatttgaacaattattccaattattattctattaattatttgttttccatcattaaaaattttatatttaattgatgaaattgtaaatccttttttttcaattaaatcaattggtcatcaatgatattg
>sample_0320_mitotype_M4r_lon_23.58837_lat_52.77831
ggcagaataagtgcattgaacttaagattcaaatataaagtattttttaacttttattaaaattaataaattaatataaaatatga-------------attatatttattaaaatttaatttattaaaattttccacttaattcattttaatttaaaaatataattaaataacaatttttaataaaataaata-----------------------------------------------------------------------------------------------------------------------------------------------------------------------------------------------------attaattttatttttatattgaattttaaattcaatcttaaagatttaatctttttattaaaattaataaattaatataaaaaataaaacaaaatataacaaaatatatttattaaaatttaatttattaaaatttccc----acttaattcattttaatttaaaaataaattaaataacaatttttaataaaataaataattaattttatttttatattgaattttaaattcaatcttaaagatttaatctttttattaaaattaataaattaatataaaaaataaaacaaaatataacaaa--atatatttattaaaatttaatttattaaaatttccacatgattcatatttatatttcaagaatcaaattcatattatgctgataatttaatttcatttcataatatagttataataatcattattataatttcaacattaactgtatatattattttagatttatttataaacaaattttcaaatttatttttattaaaaaatcataatattgaaattatttgaacagttattccaattattattctattaattatttgttttccatcattaaaaattttatatttaattgatgaaattgtaaatccttttttttcaattaaatcaattggtcatcaatgatattg
>sample_0321_mitotype_C2c_lon_23.58837_lat_52.77831
ggcagaataagtgcattgaacttaagattcaaatataaagtatttttaaacttttattaaaatt------------------------------------------------------------------------------------------------------------------------------------------------------------------------------------------------------------------------------------------------------------------------------------------------------------------------------------------------------------------------------------------------------------------------------------------------------------------------------tccc----acttaattcatattaatttaaaaataaatt-aataacaatttttaataaaataaataattaattttatttttatattgaattttaaattcaatcttaaagatttaatctttttattaaaattaataaattaatataaaat--aaaacaaaatataacaga--atatatttattaaaatttaatttattaaaatttccacatgatttatatttatatttcaagaatcaaattcatattatgctgataatttaatttcatttcataatatagttataataattattattataatttcaacattaactgtatatattattttagatttatttataaacaaattctcaaatttatttttattaaaaaatcataatattgaaattatttgaacaattattccaattattattctattaattatttgttttccatcattaaaaattttatatttaattgatgaaattgtaaatccttttttttcaattaaatcaattggtcatcaatgatattg
>sample_0322_mitotype_C2c_lon_23.45196_lat_53.54409
ggcagaataagtgcattgaacttaagattcaaatataaagtatttttaaacttttattaaaatt------------------------------------------------------------------------------------------------------------------------------------------------------------------------------------------------------------------------------------------------------------------------------------------------------------------------------------------------------------------------------------------------------------------------------------------------------------------------------tccc----acttaattcatattaatttaaaaataaatt-aataacaatttttaataaaataaataattaattttatttttatattgaattttaaattcaatcttaaagatttaatctttttattaaaattaataaattaatataaaat--aaaacaaaatataacaga--atatatttattaaaatttaatttattaaaatttccacatgatttatatttatatttcaagaatcaaattcatattatgctgataatttaatttcatttcataatatagttataataattattattataatttcaacattaactgtatatattattttagatttatttataaacaaattctcaaatttatttttattaaaaaatcataatattgaaattatttgaacaattattccaattattattctattaattatttgttttccatcattaaaaattttatatttaattgatgaaattgtaaatccttttttttcaattaaatcaattggtcatcaatgatattg
>sample_0330_mitotype_C2e_lon_22.96132_lat_54.34052
ggcagaataagtgcattgaacttaagattcaaatataaagtatttttaaacttttattaaaatt------------------------------------------------------------------------------------------------------------------------------------------------------------------------------------------------------------------------------------------------------------------------------------------------------------------------------------------------------------------------------------------------------------------------------------------------------------------------------tccc----acttaattcatattaatttaaaaataaatt-aataacaa-ttttaataaaataaataattaattttatttttatattgaattttaaattcaatcttaaagatttaatctttttattaaaattaataaattaatataaaat--aaaacaaaatataacaga--atatatttattaaaatttaatttattaaaatttccacatgattcatatttatatttcaagaatcaaattcatattatgctgataatttaatttcatttcataatatagttataataattattattataatttcaacattaactgtatatattattttagatttatttataaacaaattttcaaatttatttttattaaaaaatcataatattgaaattatttgaacaattattccaattattattctattaattatttgttttccatcattaaaaattttatatttaattgatgaaattgtaaatccttttttttcaattaaatcaattggtcatcaatgatattg
>sample_0331_mitotype_C2j_lon_22.96132_lat_54.34052
ggcagaataagtgcattgaacttaagattcaaatataaagtatttttaaacttttattaaaatt------------------------------------------------------------------------------------------------------------------------------------------------------------------------------------------------------------------------------------------------------------------------------------------------------------------------------------------------------------------------------------------------------------------------------------------------------------------------------tccc----acttaattcatattaatttaaaaataaatt-aataacaatttttaataaaataaataattaattttatttttatattgaattttaaattcaatcttaaagatttaatctttttattaaaattaataaattaatatataat--aaaacaaaatataacaga--atatatttattaaaatttaatttattaaaatttccacatgattcatatttatatttcaagaatcaaattcatattatgctgataatttaatttcatttcataatatagttataataattattattataatttcaacattaactgtatatattattttagatttatttataaacaaattttcaaatttatttttattaaaaaatcataatattgaaattatttgaacaattattccaattattattctattaattatttgttttccatcattaaaaattttatatttaattgatgaaattgtaaatccttttttttcaattaaatcaattggtcatcaatgatattg
>sample_0332_mitotype_C2c_lon_23.88907_lat_52.99904
ggcagaataagtgcattgaacttaagattcaaatataaagtatttttaaacttttattaaaatt------------------------------------------------------------------------------------------------------------------------------------------------------------------------------------------------------------------------------------------------------------------------------------------------------------------------------------------------------------------------------------------------------------------------------------------------------------------------------tccc----acttaattcatattaatttaaaaataaatt-aataacaatttttaataaaataaataattaattttatttttatattgaattttaaattcaatcttaaagatttaatctttttattaaaattaataaattaatataaaat--aaaacaaaatataacaga--atatatttattaaaatttaatttattaaaatttccacatgatttatatttatatttcaagaatcaaattcatattatgctgataatttaatttcatttcataatatagttataataattattattataatttcaacattaactgtatatattattttagatttatttataaacaaattctcaaatttatttttattaaaaaatcataatattgaaattatttgaacaattattccaattattattctattaattatttgttttccatcattaaaaattttatatttaattgatgaaattgtaaatccttttttttcaattaaatcaattggtcatcaatgatattg
>sample_0338_mitotype_C1a_lon_23.24876_lat_53.90548
ggcagaataagtgcattgaacttaagattcaaatataaagtatttttaaacttttattaaaatt------------------------------------------------------------------------------------------------------------------------------------------------------------------------------------------------------------------------------------------------------------------------------------------------------------------------------------------------------------------------------------------------------------------------------------------------------------------------------tccc---cacttaattcatattaatttaaaaataaatt-aataacaatttttaataaaataaataattaattttatttttatattgaattttaaattcaatcttaaagatttaatctttttattaaaattaataaattaatataaaat--aaaacaaaatataacaga--atatatttattaaaatttaatttattaaaatttccacatgatttatatttatatttcaagaatcaaattcatattatgctgataatttaatttcatttcataatatagttataataattattattataatttcaacattaactgtatatattattttagatttatttataaacaaattctcaaatttatttttattaaaaaatcataatattgaaattatttgaacaattattccaattattattctattaattatttgttttccatcattaaaaattttatatttaattgatgaaattgtaaatccttttttttcaattaaatcaattggtcatcaatgatattg
>sample_0339_mitotype_M4ea'_lon_23.71247_lat_52.96947
ggcagaataagtgcattgaacttaagattcaaatataaagtatttttaaacttttattaaaattaataaattaatataaaatatga-------------attatatttattaaaatttaatttattaaaattttccacttaattcattttaatttaaaaatataattaaataacaatttttaataaaataaataattaattttatttttatattgaattttaaattcaatcttaaagatttaatctttttattaaaattaataaattaatataaaaaataaaacaaaatataacaaaatatatttattaaaatttaatttattaaaattttccacttaattcattttaatttaaaaata-aattaaataacaatttttaataaaataaataattaattttatttttatattgaattttaaattcaatcttaaagatttaatctttttattaaaattaataaattaatataaaaaataaaacaaaatataacaaaatatatttattaaaatttaatttattaaaatttccc----acttaattcattttaatttaaaaataaattaaataacaatttttaataaaataaataattaattttatttttatattgaattttaaattcaatcttaaagatttaatctttttattaaaattaataaattaatataaaaaataaaacaaaatataacaaa--atatatttattaaaatttaatttattaaaatttccacatgattcatatttatatttcaagaatcaaattcatattatgctgataatttaatttcatttcataatatagttataataatcattattataatttcaacattaactgtatatattattttagatttatttataaacaaattttcaaatttatttttattaaaaaatcataatattgaaattatttgaacaattattccaattattattctattaattatttgttttccatcattaaaaattttatatttaattgatgaaattgtaaatccttttttttcaattaaatcaattggtcatcaatgatattg
>sample_0343_mitotype_M4sb'_lon_23.71247_lat_52.96947
ggcagaataagtgcattgaacttaagattcaaatataaagtattttttaacttttattaaaattaataaattaatataaaatatga-------------attatatttattaaaatttaatttattaaaattttccacttaattcattttaatttaaaaatataattaaataacaatttttaataaaataaataattaattttatttttatattgaattttaaattcaatcttaaagatttaatctttttattaaaattaataaattaatataaaaaataaaacaaaatataacaaaatatatttattaaaatttaatttattaaaattttccacttaattcattttaatttaaaaata-aattaaataacaatttttaataaaataaataattaattttatttttatattgaattttaaattcaatcttaaagatttaatctttttattaaaattaataaattaatataaaaaataaaacaaaatataacaaaatatatttattaaaatttaatttattaaaatttccc----acttaattcattttaatttaaaaataaattaaataacaatttttaataaaataaataattaattttatttttatattgaattttaaattcaatcttaaagatttaatctttttattaaaattaataaattaatataaaaaataaaacaaaatataacaaa--atatatttattaaaatttaatttattaaaatttccacatgattcatatttatatttcaagaatcaaattcatattatgctgataatttaatttcatttcataatatagttataataatcattattataatttcaacattaactgtatatattattttagatttatttataaacaaattttcaaatttatttttattaaaaaatcataatattgaaattatttgaacaattattccaattattattctattaattatttgttttccatcattaaaaattttatatttaattgatgaaattgtaaatccttttttttcaattaaatcaattggtcatcaatgatattg
>sample_0345_mitotype_C2c_lon_23.28267_lat_53.98114
ggcagaataagtgcattgaacttaagattcaaatataaagtatttttaaacttttattaaaatt------------------------------------------------------------------------------------------------------------------------------------------------------------------------------------------------------------------------------------------------------------------------------------------------------------------------------------------------------------------------------------------------------------------------------------------------------------------------------tccc----acttaattcatattaatttaaaaataaatt-aataacaatttttaataaaataaataattaattttatttttatattgaattttaaattcaatcttaaagatttaatctttttattaaaattaataaattaatataaaat--aaaacaaaatataacaga--atatatttattaaaatttaatttattaaaatttccacatgatttatatttatatttcaagaatcaaattcatattatgctgataatttaatttcatttcataatatagttataataattattattataatttcaacattaactgtatatattattttagatttatttataaacaaattctcaaatttatttttattaaaaaatcataatattgaaattatttgaacaattattccaattattattctattaattatttgttttccatcattaaaaattttatatttaattgatgaaattgtaaatccttttttttcaattaaatcaattggtcatcaatgatattg
>sample_0347_mitotype_M4r_lon_23.28267_lat_53.98114
ggcagaataagtgcattgaacttaagattcaaatataaagtattttttaacttttattaaaattaataaattaatataaaatatga-------------attatatttattaaaatttaatttattaaaattttccacttaattcattttaatttaaaaatataattaaataacaatttttaataaaataaata-----------------------------------------------------------------------------------------------------------------------------------------------------------------------------------------------------attaattttatttttatattgaattttaaattcaatcttaaagatttaatctttttattaaaattaataaattaatataaaaaataaaacaaaatataacaaaatatatttattaaaatttaatttattaaaatttccc----acttaattcattttaatttaaaaataaattaaataacaatttttaataaaataaataattaattttatttttatattgaattttaaattcaatcttaaagatttaatctttttattaaaattaataaattaatataaaaaataaaacaaaatataacaaa--atatatttattaaaatttaatttattaaaatttccacatgattcatatttatatttcaagaatcaaattcatattatgctgataatttaatttcatttcataatatagttataataatcattattataatttcaacattaactgtatatattattttagatttatttataaacaaattttcaaatttatttttattaaaaaatcataatattgaaattatttgaacagttattccaattattattctattaattatttgttttccatcattaaaaattttatatttaattgatgaaattgtaaatccttttttttcaattaaatcaattggtcatcaatgatattg
>sample_0349_mitotype_C2c_lon_23.55036_lat_53.38566
ggcagaataagtgcattgaacttaagattcaaatataaagtatttttaaacttttattaaaatt------------------------------------------------------------------------------------------------------------------------------------------------------------------------------------------------------------------------------------------------------------------------------------------------------------------------------------------------------------------------------------------------------------------------------------------------------------------------------tccc----acttaattcatattaatttaaaaataaatt-aataacaatttttaataaaataaataattaattttatttttatattgaattttaaattcaatcttaaagatttaatctttttattaaaattaataaattaatataaaat--aaaacaaaatataacaga--atatatttattaaaatttaatttattaaaatttccacatgatttatatttatatttcaagaatcaaattcatattatgctgataatttaatttcatttcataatatagttataataattattattataatttcaacattaactgtatatattattttagatttatttataaacaaattctcaaatttatttttattaaaaaatcataatattgaaattatttgaacaattattccaattattattctattaattatttgttttccatcattaaaaattttatatttaattgatgaaattgtaaatccttttttttcaattaaatcaattggtcatcaatgatattg
>sample_0357_mitotype_M4ra_lon_23.87472_lat_53.07283
ggcagaataagtgcattgaacttaagattcaaatataaagtattttttaacttttattaaaattaataaattaatataaaatatga-------------attatatttattaaaatttaatttattaaaa-tttccacttaattcattttaatttaaaaatataattaaataacaatttttaataaaataaata-----------------------------------------------------------------------------------------------------------------------------------------------------------------------------------------------------attaattttatttttatattgaattttaaattcaatcttaaagatttaatctttttattaaaattaataaattaatataaaaaataaaacaaaatataacaaaatatatttattaaaatttaatttattaaaatttccc----acttaattcattttaatttaaaaataaattaaataacaatttttaataaaataaataattaattttatttttatattgaattttaaattcaatcttaaagatttaatctttttattaaaattaataaattaatataaaaaataaaacaaaatataacaaa--atatatttattaaaatttaatttattaaaatttccacatgattcatatttatatttcaagaatcaaattcatattatgctgataatttaatttcatttcataatatagttataataatcattattataatttcaacattaactgtatatattattttagatttatttataaacaaattttcaaatttatttttattaaaaaatcataatattgaaattatttgaacagttattccaattattattctattaattatttgttttccatcattaaaaattttatatttaattgatgaaattgtaaatccttttttttcaattaaatcaattggtcatcaatgatattg
>sample_0358_mitotype_M4pa_lon_23.87472_lat_53.07283
ggcagaataagtgcattgaacttaagattcaaatataaagtattttttaacttttattaaaattaataaattaatataaaatataa-------------attatatttattaaaatttaatttattaaaattttccacttaattcattttaatttaaaaatataattaaataacaatttttaataaaataaata-----------------------------------------------------------------------------------------------------------------------------------------------------------------------------------------------------attaattttatttttatattgaattttaaattcaatcttaaagatttaatctttttattaaaattaataaattaatataaaaaataaaacaaaatataacaaaatatatttattaaaatttaatttattaaaatttccc----acttaattcattttaatttaaaaataaattaaataacaatttttaataaaataaataattaattttatttttatattgaattttaaattcaatcttaaagatttaatctttttattaaaattaataaattaatataaaaaataaaacaaaatataacaaa--atatatttattaaaatttaatttattaaaatttccacatgattcatatttatatttcaagaatcaaattcatattatgctgataatttaatttcatttcataatatagttataataatcattattataatttcaacattaactgtatatattattttagatttatttataaacaaattttcaaatttatttttattaaaaaatcataatattgaaattatttgaacagttattccaattattattctattaattatttgttttccatcattaaaaattttatatttaattgatgaaattgtaaatccttttttttcaattaaatcaattggtcatcaatgatattg
>sample_0359_mitotype_C2j_lon_22.79535_lat_54.3626
ggcagaataagtgcattgaacttaagattcaaatataaagtatttttaaacttttattaaaatt------------------------------------------------------------------------------------------------------------------------------------------------------------------------------------------------------------------------------------------------------------------------------------------------------------------------------------------------------------------------------------------------------------------------------------------------------------------------------tccc----acttaattcatattaatttaaaaataaatt-aataacaatttttaataaaataaataattaattttatttttatattgaattttaaattcaatcttaaagatttaatctttttattaaaattaataaattaatatataat--aaaacaaaatataacaga--atatatttattaaaatttaatttattaaaatttccacatgattcatatttatatttcaagaatcaaattcatattatgctgataatttaatttcatttcataatatagttataataattattattataatttcaacattaactgtatatattattttagatttatttataaacaaattttcaaatttatttttattaaaaaatcataatattgaaattatttgaacaattattccaattattattctattaattatttgttttccatcattaaaaattttatatttaattgatgaaattgtaaatccttttttttcaattaaatcaattggtcatcaatgatattg
>sample_0363_mitotype_C2j_lon_22.79535_lat_54.3626
ggcagaataagtgcattgaacttaagattcaaatataaagtatttttaaacttttattaaaatt------------------------------------------------------------------------------------------------------------------------------------------------------------------------------------------------------------------------------------------------------------------------------------------------------------------------------------------------------------------------------------------------------------------------------------------------------------------------------tccc----acttaattcatattaatttaaaaataaatt-aataacaatttttaataaaataaataattaattttatttttatattgaattttaaattcaatcttaaagatttaatctttttattaaaattaataaattaatatataat--aaaacaaaatataacaga--atatatttattaaaatttaatttattaaaatttccacatgattcatatttatatttcaagaatcaaattcatattatgctgataatttaatttcatttcataatatagttataataattattattataatttcaacattaactgtatatattattttagatttatttataaacaaattttcaaatttatttttattaaaaaatcataatattgaaattatttgaacaattattccaattattattctattaattatttgttttccatcattaaaaattttatatttaattgatgaaattgtaaatccttttttttcaattaaatcaattggtcatcaatgatattg
>sample_0369_mitotype_C2c_lon_23.22219_lat_54.167
ggcagaataagtgcattgaacttaagattcaaatataaagtatttttaaacttttattaaaatt------------------------------------------------------------------------------------------------------------------------------------------------------------------------------------------------------------------------------------------------------------------------------------------------------------------------------------------------------------------------------------------------------------------------------------------------------------------------------tccc----acttaattcatattaatttaaaaataaatt-aataacaatttttaataaaataaataattaattttatttttatattgaattttaaattcaatcttaaagatttaatctttttattaaaattaataaattaatataaaat--aaaacaaaatataacaga--atatatttattaaaatttaatttattaaaatttccacatgatttatatttatatttcaagaatcaaattcatattatgctgataatttaatttcatttcataatatagttataataattattattataatttcaacattaactgtatatattattttagatttatttataaacaaattctcaaatttatttttattaaaaaatcataatattgaaattatttgaacaattattccaattattattctattaattatttgttttccatcattaaaaattttatatttaattgatgaaattgtaaatccttttttttcaattaaatcaattggtcatcaatgatattg
>sample_0370_mitotype_C2c_lon_23.34898_lat_54.07835
ggcagaataagtgcattgaacttaagattcaaatataaagtatttttaaacttttattaaaatt------------------------------------------------------------------------------------------------------------------------------------------------------------------------------------------------------------------------------------------------------------------------------------------------------------------------------------------------------------------------------------------------------------------------------------------------------------------------------tccc----acttaattcatattaatttaaaaataaatt-aataacaatttttaataaaataaataattaattttatttttatattgaattttaaattcaatcttaaagatttaatctttttattaaaattaataaattaatataaaat--aaaacaaaatataacaga--atatatttattaaaatttaatttattaaaatttccacatgatttatatttatatttcaagaatcaaattcatattatgctgataatttaatttcatttcataatatagttataataattattattataatttcaacattaactgtatatattattttagatttatttataaacaaattctcaaatttatttttattaaaaaatcataatattgaaattatttgaacaattattccaattattattctattaattatttgttttccatcattaaaaattttatatttaattgatgaaattgtaaatccttttttttcaattaaatcaattggtcatcaatgatattg
>sample_0379_mitotype_C2c_lon_23.31437_lat_54.12594
ggcagaataagtgcattgaacttaagattcaaatataaagtatttttaaacttttattaaaatt------------------------------------------------------------------------------------------------------------------------------------------------------------------------------------------------------------------------------------------------------------------------------------------------------------------------------------------------------------------------------------------------------------------------------------------------------------------------------tccc----acttaattcatattaatttaaaaataaatt-aataacaatttttaataaaataaataattaattttatttttatattgaattttaaattcaatcttaaagatttaatctttttattaaaattaataaattaatataaaat--aaaacaaaatataacaga--atatatttattaaaatttaatttattaaaatttccacatgatttatatttatatttcaagaatcaaattcatattatgctgataatttaatttcatttcataatatagttataataattattattataatttcaacattaactgtatatattattttagatttatttataaacaaattctcaaatttatttttattaaaaaatcataatattgaaattatttgaacaattattccaattattattctattaattatttgttttccatcattaaaaattttatatttaattgatgaaattgtaaatccttttttttcaattaaatcaattggtcatcaatgatattg
>sample_0380_mitotype_C2d_lon_22.61252_lat_54.29073
ggcagaataagtgcattgaacttaagattcaaatataaagtatttttaaacttttattaaaatt------------------------------------------------------------------------------------------------------------------------------------------------------------------------------------------------------------------------------------------------------------------------------------------------------------------------------------------------------------------------------------------------------------------------------------------------------------------------------tccc----acttaattcatattaatttaaaaataaatt-aataacaatttttaataaaataaataattaattttatttttatattgaattttaaattcaatcttaaagatttaatctttttattaaaattaataaattaatataaaat--aaaacaaaatataacaga--atatatttattaaaatttaatttattaaaatttccacatgattcatatttatatttcaagaatcaaattcatattatgctgataatttaatttcatttcataatatagttataataattattattataatttcaacattaactgtatatattattttagatttatttataaacaaattttcaaatttatttttattaaaaaatcataatattgaaattatttgaacaattattccaattattattctattaattatttgttttccatcattaaaaattttatatttaattgatgaaattgtaaatccttttttttcaattaaatcaattggtcatcaatgatattg
>sample_0388_mitotype_C1a_lon_23.43428_lat_53.64365
ggcagaataagtgcattgaacttaagattcaaatataaagtatttttaaacttttattaaaatt------------------------------------------------------------------------------------------------------------------------------------------------------------------------------------------------------------------------------------------------------------------------------------------------------------------------------------------------------------------------------------------------------------------------------------------------------------------------------tccc---cacttaattcatattaatttaaaaataaatt-aataacaatttttaataaaataaataattaattttatttttatattgaattttaaattcaatcttaaagatttaatctttttattaaaattaataaattaatataaaat--aaaacaaaatataacaga--atatatttattaaaatttaatttattaaaatttccacatgatttatatttatatttcaagaatcaaattcatattatgctgataatttaatttcatttcataatatagttataataattattattataatttcaacattaactgtatatattattttagatttatttataaacaaattctcaaatttatttttattaaaaaatcataatattgaaattatttgaacaattattccaattattattctattaattatttgttttccatcattaaaaattttatatttaattgatgaaattgtaaatccttttttttcaattaaatcaattggtcatcaatgatattg
>sample_0389_mitotype_C2e_lon_23.43428_lat_53.64365
ggcagaataagtgcattgaacttaagattcaaatataaagtatttttaaacttttattaaaatt------------------------------------------------------------------------------------------------------------------------------------------------------------------------------------------------------------------------------------------------------------------------------------------------------------------------------------------------------------------------------------------------------------------------------------------------------------------------------tccc----acttaattcatattaatttaaaaataaatt-aataacaa-ttttaataaaataaataattaattttatttttatattgaattttaaattcaatcttaaagatttaatctttttattaaaattaataaattaatataaaat--aaaacaaaatataacaga--atatatttattaaaatttaatttattaaaatttccacatgattcatatttatatttcaagaatcaaattcatattatgctgataatttaatttcatttcataatatagttataataattattattataatttcaacattaactgtatatattattttagatttatttataaacaaattttcaaatttatttttattaaaaaatcataatattgaaattatttgaacaattattccaattattattctattaattatttgttttccatcattaaaaattttatatttaattgatgaaattgtaaatccttttttttcaattaaatcaattggtcatcaatgatattg
>sample_0390_mitotype_C1a_lon_22.99601_lat_54.30963
ggcagaataagtgcattgaacttaagattcaaatataaagtatttttaaacttttattaaaatt------------------------------------------------------------------------------------------------------------------------------------------------------------------------------------------------------------------------------------------------------------------------------------------------------------------------------------------------------------------------------------------------------------------------------------------------------------------------------tccc---cacttaattcatattaatttaaaaataaatt-aataacaatttttaataaaataaataattaattttatttttatattgaattttaaattcaatcttaaagatttaatctttttattaaaattaataaattaatataaaat--aaaacaaaatataacaga--atatatttattaaaatttaatttattaaaatttccacatgatttatatttatatttcaagaatcaaattcatattatgctgataatttaatttcatttcataatatagttataataattattattataatttcaacattaactgtatatattattttagatttatttataaacaaattctcaaatttatttttattaaaaaatcataatattgaaattatttgaacaattattccaattattattctattaattatttgttttccatcattaaaaattttatatttaattgatgaaattgtaaatccttttttttcaattaaatcaattggtcatcaatgatattg
>sample_0399_mitotype_C2e_lon_23.41087_lat_53.66716
ggcagaataagtgcattgaacttaagattcaaatataaagtatttttaaacttttattaaaatt------------------------------------------------------------------------------------------------------------------------------------------------------------------------------------------------------------------------------------------------------------------------------------------------------------------------------------------------------------------------------------------------------------------------------------------------------------------------------tccc----acttaattcatattaatttaaaaataaatt-aataacaa-ttttaataaaataaataattaattttatttttatattgaattttaaattcaatcttaaagatttaatctttttattaaaattaataaattaatataaaat--aaaacaaaatataacaga--atatatttattaaaatttaatttattaaaatttccacatgattcatatttatatttcaagaatcaaattcatattatgctgataatttaatttcatttcataatatagttataataattattattataatttcaacattaactgtatatattattttagatttatttataaacaaattttcaaatttatttttattaaaaaatcataatattgaaattatttgaacaattattccaattattattctattaattatttgttttccatcattaaaaattttatatttaattgatgaaattgtaaatccttttttttcaattaaatcaattggtcatcaatgatattg
>sample_0400_mitotype_C2c_lon_23.22237_lat_53.94778
ggcagaataagtgcattgaacttaagattcaaatataaagtatttttaaacttttattaaaatt------------------------------------------------------------------------------------------------------------------------------------------------------------------------------------------------------------------------------------------------------------------------------------------------------------------------------------------------------------------------------------------------------------------------------------------------------------------------------tccc----acttaattcatattaatttaaaaataaatt-aataacaatttttaataaaataaataattaattttatttttatattgaattttaaattcaatcttaaagatttaatctttttattaaaattaataaattaatataaaat--aaaacaaaatataacaga--atatatttattaaaatttaatttattaaaatttccacatgatttatatttatatttcaagaatcaaattcatattatgctgataatttaatttcatttcataatatagttataataattattattataatttcaacattaactgtatatattattttagatttatttataaacaaattctcaaatttatttttattaaaaaatcataatattgaaattatttgaacaattattccaattattattctattaattatttgttttccatcattaaaaattttatatttaattgatgaaattgtaaatccttttttttcaattaaatcaattggtcatcaatgatattg
>sample_0406_mitotype_M4sb'_lon_23.72496_lat_52.8882
ggcagaataagtgcattgaacttaagattcaaatataaagtattttttaacttttattaaaattaataaattaatataaaatatga-------------attatatttattaaaatttaatttattaaaattttccacttaattcattttaatttaaaaatataattaaataacaatttttaataaaataaataattaattttatttttatattgaattttaaattcaatcttaaagatttaatctttttattaaaattaataaattaatataaaaaataaaacaaaatataacaaaatatatttattaaaatttaatttattaaaattttccacttaattcattttaatttaaaaata-aattaaataacaatttttaataaaataaataattaattttatttttatattgaattttaaattcaatcttaaagatttaatctttttattaaaattaataaattaatataaaaaataaaacaaaatataacaaaatatatttattaaaatttaatttattaaaatttccc----acttaattcattttaatttaaaaataaattaaataacaatttttaataaaataaataattaattttatttttatattgaattttaaattcaatcttaaagatttaatctttttattaaaattaataaattaatataaaaaataaaacaaaatataacaaa--atatatttattaaaatttaatttattaaaatttccacatgattcatatttatatttcaagaatcaaattcatattatgctgataatttaatttcatttcataatatagttataataatcattattataatttcaacattaactgtatatattattttagatttatttataaacaaattttcaaatttatttttattaaaaaatcataatattgaaattatttgaacaattattccaattattattctattaattatttgttttccatcattaaaaattttatatttaattgatgaaattgtaaatccttttttttcaattaaatcaattggtcatcaatgatattg
>sample_0409_mitotype_M4r_lon_23.72496_lat_52.8882
ggcagaataagtgcattgaacttaagattcaaatataaagtattttttaacttttattaaaattaataaattaatataaaatatga-------------attatatttattaaaatttaatttattaaaattttccacttaattcattttaatttaaaaatataattaaataacaatttttaataaaataaata-----------------------------------------------------------------------------------------------------------------------------------------------------------------------------------------------------attaattttatttttatattgaattttaaattcaatcttaaagatttaatctttttattaaaattaataaattaatataaaaaataaaacaaaatataacaaaatatatttattaaaatttaatttattaaaatttccc----acttaattcattttaatttaaaaataaattaaataacaatttttaataaaataaataattaattttatttttatattgaattttaaattcaatcttaaagatttaatctttttattaaaattaataaattaatataaaaaataaaacaaaatataacaaa--atatatttattaaaatttaatttattaaaatttccacatgattcatatttatatttcaagaatcaaattcatattatgctgataatttaatttcatttcataatatagttataataatcattattataatttcaacattaactgtatatattattttagatttatttataaacaaattttcaaatttatttttattaaaaaatcataatattgaaattatttgaacagttattccaattattattctattaattatttgttttccatcattaaaaattttatatttaattgatgaaattgtaaatccttttttttcaattaaatcaattggtcatcaatgatattg
>sample_0410_mitotype_C2e_lon_23.46117_lat_53.48511
ggcagaataagtgcattgaacttaagattcaaatataaagtatttttaaacttttattaaaatt------------------------------------------------------------------------------------------------------------------------------------------------------------------------------------------------------------------------------------------------------------------------------------------------------------------------------------------------------------------------------------------------------------------------------------------------------------------------------tccc----acttaattcatattaatttaaaaataaatt-aataacaa-ttttaataaaataaataattaattttatttttatattgaattttaaattcaatcttaaagatttaatctttttattaaaattaataaattaatataaaat--aaaacaaaatataacaga--atatatttattaaaatttaatttattaaaatttccacatgattcatatttatatttcaagaatcaaattcatattatgctgataatttaatttcatttcataatatagttataataattattattataatttcaacattaactgtatatattattttagatttatttataaacaaattttcaaatttatttttattaaaaaatcataatattgaaattatttgaacaattattccaattattattctattaattatttgttttccatcattaaaaattttatatttaattgatgaaattgtaaatccttttttttcaattaaatcaattggtcatcaatgatattg
>sample_0419_mitotype_M4tb_lon_23.15204_lat_54.21175
ggcagaataagtgcattgaacttaagattcaaatataaagtattttttaacttttattaaaattaataaattaatataaaatatga-------------attatatttattaaaat---------------tttccacttaattcattttaatttaaaaatataattaaataacaatttttaataaaataaata-----------------------------------------------------------------------------------------------------------------------------------------------------------------------------------------------------attaattttatttttatattgaattttaaattcaatcttaaagatttaatctttttattaaaattaataaattaatataaaaaataaaacaaaatataacaaaatatatttattaaaatttaatttattaaaatttccc----acttaattcattttaatttaaaaataaattaaataacaatttttaataaaataaataattaattttatttttatattgaattttaaattcaatcttaaagatttaatctttttattaaaattaataaattaatataaaaaataaaacaaaatataacaaa--atatatttattaaaatttaatttattaaaatttccacatgattcatatttatatttcaagaatcaaattcatattatgctgataatttaatttcatttcataatatagttataataatcattattataatttcaacattaactgtatatattattttagatttatttataaacaaattttcaaatttatttttattaaaaaatcataatattgaaattatttgaacagttattccaattattattctattaattatttgttttccatcattaaaaattttatatttaattgatgaaattataaatccttttttttcaattaaatcaattggtcatcaatgatattg
>sample_0420_mitotype_C2d_lon_22.97679_lat_54.37622
ggcagaataagtgcattgaacttaagattcaaatataaagtatttttaaacttttattaaaatt------------------------------------------------------------------------------------------------------------------------------------------------------------------------------------------------------------------------------------------------------------------------------------------------------------------------------------------------------------------------------------------------------------------------------------------------------------------------------tccc----acttaattcatattaatttaaaaataaatt-aataacaatttttaataaaataaataattaattttatttttatattgaattttaaattcaatcttaaagatttaatctttttattaaaattaataaattaatataaaat--aaaacaaaatataacaga--atatatttattaaaatttaatttattaaaatttccacatgattcatatttatatttcaagaatcaaattcatattatgctgataatttaatttcatttcataatatagttataataattattattataatttcaacattaactgtatatattattttagatttatttataaacaaattttcaaatttatttttattaaaaaatcataatattgaaattatttgaacaattattccaattattattctattaattatttgttttccatcattaaaaattttatatttaattgatgaaattgtaaatccttttttttcaattaaatcaattggtcatcaatgatattg
>sample_0429_mitotype_C2c_lon_23.56271_lat_53.35746
ggcagaataagtgcattgaacttaagattcaaatataaagtatttttaaacttttattaaaatt------------------------------------------------------------------------------------------------------------------------------------------------------------------------------------------------------------------------------------------------------------------------------------------------------------------------------------------------------------------------------------------------------------------------------------------------------------------------------tccc----acttaattcatattaatttaaaaataaatt-aataacaatttttaataaaataaataattaattttatttttatattgaattttaaattcaatcttaaagatttaatctttttattaaaattaataaattaatataaaat--aaaacaaaatataacaga--atatatttattaaaatttaatttattaaaatttccacatgatttatatttatatttcaagaatcaaattcatattatgctgataatttaatttcatttcataatatagttataataattattattataatttcaacattaactgtatatattattttagatttatttataaacaaattctcaaatttatttttattaaaaaatcataatattgaaattatttgaacaattattccaattattattctattaattatttgttttccatcattaaaaattttatatttaattgatgaaattgtaaatccttttttttcaattaaatcaattggtcatcaatgatattg
>sample_0430_mitotype_C2d_lon_23.90158_lat_53.02719
ggcagaataagtgcattgaacttaagattcaaatataaagtatttttaaacttttattaaaatt------------------------------------------------------------------------------------------------------------------------------------------------------------------------------------------------------------------------------------------------------------------------------------------------------------------------------------------------------------------------------------------------------------------------------------------------------------------------------tccc----acttaattcatattaatttaaaaataaatt-aataacaatttttaataaaataaataattaattttatttttatattgaattttaaattcaatcttaaagatttaatctttttattaaaattaataaattaatataaaat--aaaacaaaatataacaga--atatatttattaaaatttaatttattaaaatttccacatgattcatatttatatttcaagaatcaaattcatattatgctgataatttaatttcatttcataatatagttataataattattattataatttcaacattaactgtatatattattttagatttatttataaacaaattttcaaatttatttttattaaaaaatcataatattgaaattatttgaacaattattccaattattattctattaattatttgttttccatcattaaaaattttatatttaattgatgaaattgtaaatccttttttttcaattaaatcaattggtcatcaatgatattg
>sample_0439_mitotype_C2j_lon_23.70117_lat_53.28252
ggcagaataagtgcattgaacttaagattcaaatataaagtatttttaaacttttattaaaatt------------------------------------------------------------------------------------------------------------------------------------------------------------------------------------------------------------------------------------------------------------------------------------------------------------------------------------------------------------------------------------------------------------------------------------------------------------------------------tccc----acttaattcatattaatttaaaaataaatt-aataacaatttttaataaaataaataattaattttatttttatattgaattttaaattcaatcttaaagatttaatctttttattaaaattaataaattaatatataat--aaaacaaaatataacaga--atatatttattaaaatttaatttattaaaatttccacatgattcatatttatatttcaagaatcaaattcatattatgctgataatttaatttcatttcataatatagttataataattattattataatttcaacattaactgtatatattattttagatttatttataaacaaattttcaaatttatttttattaaaaaatcataatattgaaattatttgaacaattattccaattattattctattaattatttgttttccatcattaaaaattttatatttaattgatgaaattgtaaatccttttttttcaattaaatcaattggtcatcaatgatattg
>sample_0440_mitotype_C2e_lon_23.87851_lat_53.10187
ggcagaataagtgcattgaacttaagattcaaatataaagtatttttaaacttttattaaaatt------------------------------------------------------------------------------------------------------------------------------------------------------------------------------------------------------------------------------------------------------------------------------------------------------------------------------------------------------------------------------------------------------------------------------------------------------------------------------tccc----acttaattcatattaatttaaaaataaatt-aataacaa-ttttaataaaataaataattaattttatttttatattgaattttaaattcaatcttaaagatttaatctttttattaaaattaataaattaatataaaat--aaaacaaaatataacaga--atatatttattaaaatttaatttattaaaatttccacatgattcatatttatatttcaagaatcaaattcatattatgctgataatttaatttcatttcataatatagttataataattattattataatttcaacattaactgtatatattattttagatttatttataaacaaattttcaaatttatttttattaaaaaatcataatattgaaattatttgaacaattattccaattattattctattaattatttgttttccatcattaaaaattttatatttaattgatgaaattgtaaatccttttttttcaattaaatcaattggtcatcaatgatattg
>sample_0442_mitotype_C2e_lon_23.87851_lat_53.10187
ggcagaataagtgcattgaacttaagattcaaatataaagtatttttaaacttttattaaaatt------------------------------------------------------------------------------------------------------------------------------------------------------------------------------------------------------------------------------------------------------------------------------------------------------------------------------------------------------------------------------------------------------------------------------------------------------------------------------tccc----acttaattcatattaatttaaaaataaatt-aataacaa-ttttaataaaataaataattaattttatttttatattgaattttaaattcaatcttaaagatttaatctttttattaaaattaataaattaatataaaat--aaaacaaaatataacaga--atatatttattaaaatttaatttattaaaatttccacatgattcatatttatatttcaagaatcaaattcatattatgctgataatttaatttcatttcataatatagttataataattattattataatttcaacattaactgtatatattattttagatttatttataaacaaattttcaaatttatttttattaaaaaatcataatattgaaattatttgaacaattattccaattattattctattaattatttgttttccatcattaaaaattttatatttaattgatgaaattgtaaatccttttttttcaattaaatcaattggtcatcaatgatattg
>sample_0446_mitotype_C2i_lon_23.45317_lat_53.57853
ggcagaataagtgcattgaacttaagattcaaatataaagtatttttaaacttttattaaaatt------------------------------------------------------------------------------------------------------------------------------------------------------------------------------------------------------------------------------------------------------------------------------------------------------------------------------------------------------------------------------------------------------------------------------------------------------------------------------tccc----acttaattcatattaatttaaaaataaatt-aataacaatttttaataaaataaataattaattttatttttatattgaattttaaattcaatcttaaagatttaatctttttattaaaattaataaattaatataaaat--aaaacaaaatataacaaa--atatatttattaaaatttaatttattaaaatttccacatgattcatatttatatttcaagaatcaaattcatattatgctgataatttaatttcatttcataatatagttataataattattattataatttcaacattaactgtatatattattttagatttatttataaacaaattttcaaatttatttttattaaaaaatcataatattgaaattatttgaacaattattccaattattattctattaattatttgttttccatcattaaaaattttatatttaattgatgaaattgtaaatccttttttttcaattaaatcaattggtcatcaatgatattg
>sample_0447_mitotype_C2c_lon_23.19017_lat_52.21528
ggcagaataagtgcattgaacttaagattcaaatataaagtatttttaaacttttattaaaatt------------------------------------------------------------------------------------------------------------------------------------------------------------------------------------------------------------------------------------------------------------------------------------------------------------------------------------------------------------------------------------------------------------------------------------------------------------------------------tccc----acttaattcatattaatttaaaaataaatt-aataacaatttttaataaaataaataattaattttatttttatattgaattttaaattcaatcttaaagatttaatctttttattaaaattaataaattaatataaaat--aaaacaaaatataacaga--atatatttattaaaatttaatttattaaaatttccacatgatttatatttatatttcaagaatcaaattcatattatgctgataatttaatttcatttcataatatagttataataattattattataatttcaacattaactgtatatattattttagatttatttataaacaaattctcaaatttatttttattaaaaaatcataatattgaaattatttgaacaattattccaattattattctattaattatttgttttccatcattaaaaattttatatttaattgatgaaattgtaaatccttttttttcaattaaatcaattggtcatcaatgatattg
>sample_0452_mitotype_C2e_lon_18.25829_lat_50.07647
ggcagaataagtgcattgaacttaagattcaaatataaagtatttttaaacttttattaaaatt------------------------------------------------------------------------------------------------------------------------------------------------------------------------------------------------------------------------------------------------------------------------------------------------------------------------------------------------------------------------------------------------------------------------------------------------------------------------------tccc----acttaattcatattaatttaaaaataaatt-aataacaa-ttttaataaaataaataattaattttatttttatattgaattttaaattcaatcttaaagatttaatctttttattaaaattaataaattaatataaaat--aaaacaaaatataacaga--atatatttattaaaatttaatttattaaaatttccacatgattcatatttatatttcaagaatcaaattcatattatgctgataatttaatttcatttcataatatagttataataattattattataatttcaacattaactgtatatattattttagatttatttataaacaaattttcaaatttatttttattaaaaaatcataatattgaaattatttgaacaattattccaattattattctattaattatttgttttccatcattaaaaattttatatttaattgatgaaattgtaaatccttttttttcaattaaatcaattggtcatcaatgatattg
>sample_0453_mitotype_C2c_lon_18.08472_lat_51.842
ggcagaataagtgcattgaacttaagattcaaatataaagtatttttaaacttttattaaaatt------------------------------------------------------------------------------------------------------------------------------------------------------------------------------------------------------------------------------------------------------------------------------------------------------------------------------------------------------------------------------------------------------------------------------------------------------------------------------tccc----acttaattcatattaatttaaaaataaatt-aataacaatttttaataaaataaataattaattttatttttatattgaattttaaattcaatcttaaagatttaatctttttattaaaattaataaattaatataaaat--aaaacaaaatataacaga--atatatttattaaaatttaatttattaaaatttccacatgatttatatttatatttcaagaatcaaattcatattatgctgataatttaatttcatttcataatatagttataataattattattataatttcaacattaactgtatatattattttagatttatttataaacaaattctcaaatttatttttattaaaaaatcataatattgaaattatttgaacaattattccaattattattctattaattatttgttttccatcattaaaaattttatatttaattgatgaaattgtaaatccttttttttcaattaaatcaattggtcatcaatgatattg
>sample_0460_mitotype_C2c_lon_18.37581_lat_49.95565
ggcagaataagtgcattgaacttaagattcaaatataaagtatttttaaacttttattaaaatt------------------------------------------------------------------------------------------------------------------------------------------------------------------------------------------------------------------------------------------------------------------------------------------------------------------------------------------------------------------------------------------------------------------------------------------------------------------------------tccc----acttaattcatattaatttaaaaataaatt-aataacaatttttaataaaataaataattaattttatttttatattgaattttaaattcaatcttaaagatttaatctttttattaaaattaataaattaatataaaat--aaaacaaaatataacaga--atatatttattaaaatttaatttattaaaatttccacatgatttatatttatatttcaagaatcaaattcatattatgctgataatttaatttcatttcataatatagttataataattattattataatttcaacattaactgtatatattattttagatttatttataaacaaattctcaaatttatttttattaaaaaatcataatattgaaattatttgaacaattattccaattattattctattaattatttgttttccatcattaaaaattttatatttaattgatgaaattgtaaatccttttttttcaattaaatcaattggtcatcaatgatattg
>sample_0461_mitotype_M4r_lon_22.7112_lat_49.64916
ggcagaataagtgcattgaacttaagattcaaatataaagtattttttaacttttattaaaattaataaattaatataaaatatga-------------attatatttattaaaatttaatttattaaaattttccacttaattcattttaatttaaaaatataattaaataacaatttttaataaaataaata-----------------------------------------------------------------------------------------------------------------------------------------------------------------------------------------------------attaattttatttttatattgaattttaaattcaatcttaaagatttaatctttttattaaaattaataaattaatataaaaaataaaacaaaatataacaaaatatatttattaaaatttaatttattaaaatttccc----acttaattcattttaatttaaaaataaattaaataacaatttttaataaaataaataattaattttatttttatattgaattttaaattcaatcttaaagatttaatctttttattaaaattaataaattaatataaaaaataaaacaaaatataacaaa--atatatttattaaaatttaatttattaaaatttccacatgattcatatttatatttcaagaatcaaattcatattatgctgataatttaatttcatttcataatatagttataataatcattattataatttcaacattaactgtatatattattttagatttatttataaacaaattttcaaatttatttttattaaaaaatcataatattgaaattatttgaacagttattccaattattattctattaattatttgttttccatcattaaaaattttatatttaattgatgaaattgtaaatccttttttttcaattaaatcaattggtcatcaatgatattg
>sample_0470_mitotype_C1a_lon_18.29659_lat_50.00561
ggcagaataagtgcattgaacttaagattcaaatataaagtatttttaaacttttattaaaatt------------------------------------------------------------------------------------------------------------------------------------------------------------------------------------------------------------------------------------------------------------------------------------------------------------------------------------------------------------------------------------------------------------------------------------------------------------------------------tccc---cacttaattcatattaatttaaaaataaatt-aataacaatttttaataaaataaataattaattttatttttatattgaattttaaattcaatcttaaagatttaatctttttattaaaattaataaattaatataaaat--aaaacaaaatataacaga--atatatttattaaaatttaatttattaaaatttccacatgatttatatttatatttcaagaatcaaattcatattatgctgataatttaatttcatttcataatatagttataataattattattataatttcaacattaactgtatatattattttagatttatttataaacaaattctcaaatttatttttattaaaaaatcataatattgaaattatttgaacaattattccaattattattctattaattatttgttttccatcattaaaaattttatatttaattgatgaaattgtaaatccttttttttcaattaaatcaattggtcatcaatgatattg
>sample_0471_mitotype_C2c_lon_18.15831_lat_50.27539
ggcagaataagtgcattgaacttaagattcaaatataaagtatttttaaacttttattaaaatt------------------------------------------------------------------------------------------------------------------------------------------------------------------------------------------------------------------------------------------------------------------------------------------------------------------------------------------------------------------------------------------------------------------------------------------------------------------------------tccc----acttaattcatattaatttaaaaataaatt-aataacaatttttaataaaataaataattaattttatttttatattgaattttaaattcaatcttaaagatttaatctttttattaaaattaataaattaatataaaat--aaaacaaaatataacaga--atatatttattaaaatttaatttattaaaatttccacatgatttatatttatatttcaagaatcaaattcatattatgctgataatttaatttcatttcataatatagttataataattattattataatttcaacattaactgtatatattattttagatttatttataaacaaattctcaaatttatttttattaaaaaatcataatattgaaattatttgaacaattattccaattattattctattaattatttgttttccatcattaaaaattttatatttaattgatgaaattgtaaatccttttttttcaattaaatcaattggtcatcaatgatattg
>sample_0480_mitotype_C2c_lon_18.17796_lat_50.48254
ggcagaataagtgcattgaacttaagattcaaatataaagtatttttaaacttttattaaaatt------------------------------------------------------------------------------------------------------------------------------------------------------------------------------------------------------------------------------------------------------------------------------------------------------------------------------------------------------------------------------------------------------------------------------------------------------------------------------tccc----acttaattcatattaatttaaaaataaatt-aataacaatttttaataaaataaataattaattttatttttatattgaattttaaattcaatcttaaagatttaatctttttattaaaattaataaattaatataaaat--aaaacaaaatataacaga--atatatttattaaaatttaatttattaaaatttccacatgatttatatttatatttcaagaatcaaattcatattatgctgataatttaatttcatttcataatatagttataataattattattataatttcaacattaactgtatatattattttagatttatttataaacaaattctcaaatttatttttattaaaaaatcataatattgaaattatttgaacaattattccaattattattctattaattatttgttttccatcattaaaaattttatatttaattgatgaaattgtaaatccttttttttcaattaaatcaattggtcatcaatgatattg
>sample_0481_mitotype_C2e_lon_18.07165_lat_51.68324
ggcagaataagtgcattgaacttaagattcaaatataaagtatttttaaacttttattaaaatt------------------------------------------------------------------------------------------------------------------------------------------------------------------------------------------------------------------------------------------------------------------------------------------------------------------------------------------------------------------------------------------------------------------------------------------------------------------------------tccc----acttaattcatattaatttaaaaataaatt-aataacaa-ttttaataaaataaataattaattttatttttatattgaattttaaattcaatcttaaagatttaatctttttattaaaattaataaattaatataaaat--aaaacaaaatataacaga--atatatttattaaaatttaatttattaaaatttccacatgattcatatttatatttcaagaatcaaattcatattatgctgataatttaatttcatttcataatatagttataataattattattataatttcaacattaactgtatatattattttagatttatttataaacaaattttcaaatttatttttattaaaaaatcataatattgaaattatttgaacaattattccaattattattctattaattatttgttttccatcattaaaaattttatatttaattgatgaaattgtaaatccttttttttcaattaaatcaattggtcatcaatgatattg
>sample_0490_mitotype_C2c_lon_18.09639_lat_51.79284
ggcagaataagtgcattgaacttaagattcaaatataaagtatttttaaacttttattaaaatt------------------------------------------------------------------------------------------------------------------------------------------------------------------------------------------------------------------------------------------------------------------------------------------------------------------------------------------------------------------------------------------------------------------------------------------------------------------------------tccc----acttaattcatattaatttaaaaataaatt-aataacaatttttaataaaataaataattaattttatttttatattgaattttaaattcaatcttaaagatttaatctttttattaaaattaataaattaatataaaat--aaaacaaaatataacaga--atatatttattaaaatttaatttattaaaatttccacatgatttatatttatatttcaagaatcaaattcatattatgctgataatttaatttcatttcataatatagttataataattattattataatttcaacattaactgtatatattattttagatttatttataaacaaattctcaaatttatttttattaaaaaatcataatattgaaattatttgaacaattattccaattattattctattaattatttgttttccatcattaaaaattttatatttaattgatgaaattgtaaatccttttttttcaattaaatcaattggtcatcaatgatattg
>sample_0491_mitotype_C2c_lon_18.31841_lat_49.97493
ggcagaataagtgcattgaacttaagattcaaatataaagtatttttaaacttttattaaaatt------------------------------------------------------------------------------------------------------------------------------------------------------------------------------------------------------------------------------------------------------------------------------------------------------------------------------------------------------------------------------------------------------------------------------------------------------------------------------tccc----acttaattcatattaatttaaaaataaatt-aataacaatttttaataaaataaataattaattttatttttatattgaattttaaattcaatcttaaagatttaatctttttattaaaattaataaattaatataaaat--aaaacaaaatataacaga--atatatttattaaaatttaatttattaaaatttccacatgatttatatttatatttcaagaatcaaattcatattatgctgataatttaatttcatttcataatatagttataataattattattataatttcaacattaactgtatatattattttagatttatttataaacaaattctcaaatttatttttattaaaaaatcataatattgaaattatttgaacaattattccaattattattctattaattatttgttttccatcattaaaaattttatatttaattgatgaaattgtaaatccttttttttcaattaaatcaattggtcatcaatgatattg
>sample_0500_mitotype_C2c_lon_23.48572_lat_50.24944
ggcagaataagtgcattgaacttaagattcaaatataaagtatttttaaacttttattaaaatt------------------------------------------------------------------------------------------------------------------------------------------------------------------------------------------------------------------------------------------------------------------------------------------------------------------------------------------------------------------------------------------------------------------------------------------------------------------------------tccc----acttaattcatattaatttaaaaataaatt-aataacaatttttaataaaataaataattaattttatttttatattgaattttaaattcaatcttaaagatttaatctttttattaaaattaataaattaatataaaat--aaaacaaaatataacaga--atatatttattaaaatttaatttattaaaatttccacatgatttatatttatatttcaagaatcaaattcatattatgctgataatttaatttcatttcataatatagttataataattattattataatttcaacattaactgtatatattattttagatttatttataaacaaattctcaaatttatttttattaaaaaatcataatattgaaattatttgaacaattattccaattattattctattaattatttgttttccatcattaaaaattttatatttaattgatgaaattgtaaatccttttttttcaattaaatcaattggtcatcaatgatattg
>sample_0501_mitotype_C2cd_lon_18.21109_lat_50.11492
ggcagaataagtgcattgaacttaagattcaaatataaagtatttttaaacttttattaaaatt------------------------------------------------------------------------------------------------------------------------------------------------------------------------------------------------------------------------------------------------------------------------------------------------------------------------------------------------------------------------------------------------------------------------------------------------------------------------------tccc----acttaattcatattaatttaaaaataaatt-aataacaatttttaataaaataaataattaattttatttttatattgaattttaaattcaatcttaaagatttaatctttttattaaaattaataaattaatataaat---aaaacaaaatataacaga--atatatttattaaaatttaatttattaaaatttccacatgatttatatttatatttcaagaatcaaattcatattatgctgataatttaatttcatttcataatatagttataataattattattataatttcaacattaactgtatatattattttagatttatttataaacaaattctcaaatttatttttattaaaaaatcataatattgaaattatttgaacaattattccaattattattctattaattatttgttttccatcattaaaaattttatatttaattgatgaaattgtaaatccttttttttcaattaaatcaattggtcatcaatgatattg
>sample_0510_mitotype_C2j_lon_23.36661_lat_50.1971
ggcagaataagtgcattgaacttaagattcaaatataaagtatttttaaacttttattaaaatt------------------------------------------------------------------------------------------------------------------------------------------------------------------------------------------------------------------------------------------------------------------------------------------------------------------------------------------------------------------------------------------------------------------------------------------------------------------------------tccc----acttaattcatattaatttaaaaataaatt-aataacaatttttaataaaataaataattaattttatttttatattgaattttaaattcaatcttaaagatttaatctttttattaaaattaataaattaatatataat--aaaacaaaatataacaga--atatatttattaaaatttaatttattaaaatttccacatgattcatatttatatttcaagaatcaaattcatattatgctgataatttaatttcatttcataatatagttataataattattattataatttcaacattaactgtatatattattttagatttatttataaacaaattttcaaatttatttttattaaaaaatcataatattgaaattatttgaacaattattccaattattattctattaattatttgttttccatcattaaaaattttatatttaattgatgaaattgtaaatccttttttttcaattaaatcaattggtcatcaatgatattg
>sample_0511_mitotype_C2c_lon_18.11837_lat_51.51305
ggcagaataagtgcattgaacttaagattcaaatataaagtatttttaaacttttattaaaatt------------------------------------------------------------------------------------------------------------------------------------------------------------------------------------------------------------------------------------------------------------------------------------------------------------------------------------------------------------------------------------------------------------------------------------------------------------------------------tccc----acttaattcatattaatttaaaaataaatt-aataacaatttttaataaaataaataattaattttatttttatattgaattttaaattcaatcttaaagatttaatctttttattaaaattaataaattaatataaaat--aaaacaaaatataacaga--atatatttattaaaatttaatttattaaaatttccacatgatttatatttatatttcaagaatcaaattcatattatgctgataatttaatttcatttcataatatagttataataattattattataatttcaacattaactgtatatattattttagatttatttataaacaaattctcaaatttatttttattaaaaaatcataatattgaaattatttgaacaattattccaattattattctattaattatttgttttccatcattaaaaattttatatttaattgatgaaattgtaaatccttttttttcaattaaatcaattggtcatcaatgatattg
>sample_0512_mitotype_C2c_lon_18.11837_lat_51.51305
ggcagaataagtgcattgaacttaagattcaaatataaagtatttttaaacttttattaaaatt------------------------------------------------------------------------------------------------------------------------------------------------------------------------------------------------------------------------------------------------------------------------------------------------------------------------------------------------------------------------------------------------------------------------------------------------------------------------------tccc----acttaattcatattaatttaaaaataaatt-aataacaatttttaataaaataaataattaattttatttttatattgaattttaaattcaatcttaaagatttaatctttttattaaaattaataaattaatataaaat--aaaacaaaatataacaga--atatatttattaaaatttaatttattaaaatttccacatgatttatatttatatttcaagaatcaaattcatattatgctgataatttaatttcatttcataatatagttataataattattattataatttcaacattaactgtatatattattttagatttatttataaacaaattctcaaatttatttttattaaaaaatcataatattgaaattatttgaacaattattccaattattattctattaattatttgttttccatcattaaaaattttatatttaattgatgaaattgtaaatccttttttttcaattaaatcaattggtcatcaatgatattg
>sample_0519_mitotype_C2cd_lon_18.24045_lat_50.16284
ggcagaataagtgcattgaacttaagattcaaatataaagtatttttaaacttttattaaaatt------------------------------------------------------------------------------------------------------------------------------------------------------------------------------------------------------------------------------------------------------------------------------------------------------------------------------------------------------------------------------------------------------------------------------------------------------------------------------tccc----acttaattcatattaatttaaaaataaatt-aataacaatttttaataaaataaataattaattttatttttatattgaattttaaattcaatcttaaagatttaatctttttattaaaattaataaattaatataaat---aaaacaaaatataacaga--atatatttattaaaatttaatttattaaaatttccacatgatttatatttatatttcaagaatcaaattcatattatgctgataatttaatttcatttcataatatagttataataattattattataatttcaacattaactgtatatattattttagatttatttataaacaaattctcaaatttatttttattaaaaaatcataatattgaaattatttgaacaattattccaattattattctattaattatttgttttccatcattaaaaattttatatttaattgatgaaattgtaaatccttttttttcaattaaatcaattggtcatcaatgatattg
>sample_0520_mitotype_C2c_lon_18.27459_lat_50.61864
ggcagaataagtgcattgaacttaagattcaaatataaagtatttttaaacttttattaaaatt------------------------------------------------------------------------------------------------------------------------------------------------------------------------------------------------------------------------------------------------------------------------------------------------------------------------------------------------------------------------------------------------------------------------------------------------------------------------------tccc----acttaattcatattaatttaaaaataaatt-aataacaatttttaataaaataaataattaattttatttttatattgaattttaaattcaatcttaaagatttaatctttttattaaaattaataaattaatataaaat--aaaacaaaatataacaga--atatatttattaaaatttaatttattaaaatttccacatgatttatatttatatttcaagaatcaaattcatattatgctgataatttaatttcatttcataatatagttataataattattattataatttcaacattaactgtatatattattttagatttatttataaacaaattctcaaatttatttttattaaaaaatcataatattgaaattatttgaacaattattccaattattattctattaattatttgttttccatcattaaaaattttatatttaattgatgaaattgtaaatccttttttttcaattaaatcaattggtcatcaatgatattg
>sample_0524_mitotype_C2d_lon_18.1587_lat_50.35985
ggcagaataagtgcattgaacttaagattcaaatataaagtatttttaaacttttattaaaatt------------------------------------------------------------------------------------------------------------------------------------------------------------------------------------------------------------------------------------------------------------------------------------------------------------------------------------------------------------------------------------------------------------------------------------------------------------------------------tccc----acttaattcatattaatttaaaaataaatt-aataacaatttttaataaaataaataattaattttatttttatattgaattttaaattcaatcttaaagatttaatctttttattaaaattaataaattaatataaaat--aaaacaaaatataacaga--atatatttattaaaatttaatttattaaaatttccacatgattcatatttatatttcaagaatcaaattcatattatgctgataatttaatttcatttcataatatagttataataattattattataatttcaacattaactgtatatattattttagatttatttataaacaaattttcaaatttatttttattaaaaaatcataatattgaaattatttgaacaattattccaattattattctattaattatttgttttccatcattaaaaattttatatttaattgatgaaattgtaaatccttttttttcaattaaatcaattggtcatcaatgatattg
>sample_0525_mitotype_C2e_lon_18.25987_lat_50.57176
ggcagaataagtgcattgaacttaagattcaaatataaagtatttttaaacttttattaaaatt------------------------------------------------------------------------------------------------------------------------------------------------------------------------------------------------------------------------------------------------------------------------------------------------------------------------------------------------------------------------------------------------------------------------------------------------------------------------------tccc----acttaattcatattaatttaaaaataaatt-aataacaa-ttttaataaaataaataattaattttatttttatattgaattttaaattcaatcttaaagatttaatctttttattaaaattaataaattaatataaaat--aaaacaaaatataacaga--atatatttattaaaatttaatttattaaaatttccacatgattcatatttatatttcaagaatcaaattcatattatgctgataatttaatttcatttcataatatagttataataattattattataatttcaacattaactgtatatattattttagatttatttataaacaaattttcaaatttatttttattaaaaaatcataatattgaaattatttgaacaattattccaattattattctattaattatttgttttccatcattaaaaattttatatttaattgatgaaattgtaaatccttttttttcaattaaatcaattggtcatcaatgatattg
>sample_0531_mitotype_C2c_lon_23.29094_lat_52.18769
ggcagaataagtgcattgaacttaagattcaaatataaagtatttttaaacttttattaaaatt------------------------------------------------------------------------------------------------------------------------------------------------------------------------------------------------------------------------------------------------------------------------------------------------------------------------------------------------------------------------------------------------------------------------------------------------------------------------------tccc----acttaattcatattaatttaaaaataaatt-aataacaatttttaataaaataaataattaattttatttttatattgaattttaaattcaatcttaaagatttaatctttttattaaaattaataaattaatataaaat--aaaacaaaatataacaga--atatatttattaaaatttaatttattaaaatttccacatgatttatatttatatttcaagaatcaaattcatattatgctgataatttaatttcatttcataatatagttataataattattattataatttcaacattaactgtatatattattttagatttatttataaacaaattctcaaatttatttttattaaaaaatcataatattgaaattatttgaacaattattccaattattattctattaattatttgttttccatcattaaaaattttatatttaattgatgaaattgtaaatccttttttttcaattaaatcaattggtcatcaatgatattg
>sample_0532_mitotype_C2c_lon_23.88516_lat_50.41641
ggcagaataagtgcattgaacttaagattcaaatataaagtatttttaaacttttattaaaatt------------------------------------------------------------------------------------------------------------------------------------------------------------------------------------------------------------------------------------------------------------------------------------------------------------------------------------------------------------------------------------------------------------------------------------------------------------------------------tccc----acttaattcatattaatttaaaaataaatt-aataacaatttttaataaaataaataattaattttatttttatattgaattttaaattcaatcttaaagatttaatctttttattaaaattaataaattaatataaaat--aaaacaaaatataacaga--atatatttattaaaatttaatttattaaaatttccacatgatttatatttatatttcaagaatcaaattcatattatgctgataatttaatttcatttcataatatagttataataattattattataatttcaacattaactgtatatattattttagatttatttataaacaaattctcaaatttatttttattaaaaaatcataatattgaaattatttgaacaattattccaattattattctattaattatttgttttccatcattaaaaattttatatttaattgatgaaattgtaaatccttttttttcaattaaatcaattggtcatcaatgatattg
>sample_0541_mitotype_C2j_lon_18.10601_lat_51.89117
ggcagaataagtgcattgaacttaagattcaaatataaagtatttttaaacttttattaaaatt------------------------------------------------------------------------------------------------------------------------------------------------------------------------------------------------------------------------------------------------------------------------------------------------------------------------------------------------------------------------------------------------------------------------------------------------------------------------------tccc----acttaattcatattaatttaaaaataaatt-aataacaatttttaataaaataaataattaattttatttttatattgaattttaaattcaatcttaaagatttaatctttttattaaaattaataaattaatatataat--aaaacaaaatataacaga--atatatttattaaaatttaatttattaaaatttccacatgattcatatttatatttcaagaatcaaattcatattatgctgataatttaatttcatttcataatatagttataataattattattataatttcaacattaactgtatatattattttagatttatttataaacaaattttcaaatttatttttattaaaaaatcataatattgaaattatttgaacaattattccaattattattctattaattatttgttttccatcattaaaaattttatatttaattgatgaaattgtaaatccttttttttcaattaaatcaattggtcatcaatgatattg
>sample_0542_mitotype_C2d_lon_23.9813_lat_50.76537
ggcagaataagtgcattgaacttaagattcaaatataaagtatttttaaacttttattaaaatt------------------------------------------------------------------------------------------------------------------------------------------------------------------------------------------------------------------------------------------------------------------------------------------------------------------------------------------------------------------------------------------------------------------------------------------------------------------------------tccc----acttaattcatattaatttaaaaataaatt-aataacaatttttaataaaataaataattaattttatttttatattgaattttaaattcaatcttaaagatttaatctttttattaaaattaataaattaatataaaat--aaaacaaaatataacaga--atatatttattaaaatttaatttattaaaatttccacatgattcatatttatatttcaagaatcaaattcatattatgctgataatttaatttcatttcataatatagttataataattattattataatttcaacattaactgtatatattattttagatttatttataaacaaattttcaaatttatttttattaaaaaatcataatattgaaattatttgaacaattattccaattattattctattaattatttgttttccatcattaaaaattttatatttaattgatgaaattgtaaatccttttttttcaattaaatcaattggtcatcaatgatattg
>sample_0551_mitotype_C2j_lon_23.62337_lat_51.48568
ggcagaataagtgcattgaacttaagattcaaatataaagtatttttaaacttttattaaaatt------------------------------------------------------------------------------------------------------------------------------------------------------------------------------------------------------------------------------------------------------------------------------------------------------------------------------------------------------------------------------------------------------------------------------------------------------------------------------tccc----acttaattcatattaatttaaaaataaatt-aataacaatttttaataaaataaataattaattttatttttatattgaattttaaattcaatcttaaagatttaatctttttattaaaattaataaattaatatataat--aaaacaaaatataacaga--atatatttattaaaatttaatttattaaaatttccacatgattcatatttatatttcaagaatcaaattcatattatgctgataatttaatttcatttcataatatagttataataattattattataatttcaacattaactgtatatattattttagatttatttataaacaaattttcaaatttatttttattaaaaaatcataatattgaaattatttgaacaattattccaattattattctattaattatttgttttccatcattaaaaattttatatttaattgatgaaattgtaaatccttttttttcaattaaatcaattggtcatcaatgatattg
>sample_0552_mitotype_C2j_lon_23.84184_lat_51.07373
ggcagaataagtgcattgaacttaagattcaaatataaagtatttttaaacttttattaaaatt------------------------------------------------------------------------------------------------------------------------------------------------------------------------------------------------------------------------------------------------------------------------------------------------------------------------------------------------------------------------------------------------------------------------------------------------------------------------------tccc----acttaattcatattaatttaaaaataaatt-aataacaatttttaataaaataaataattaattttatttttatattgaattttaaattcaatcttaaagatttaatctttttattaaaattaataaattaatatataat--aaaacaaaatataacaga--atatatttattaaaatttaatttattaaaatttccacatgattcatatttatatttcaagaatcaaattcatattatgctgataatttaatttcatttcataatatagttataataattattattataatttcaacattaactgtatatattattttagatttatttataaacaaattttcaaatttatttttattaaaaaatcataatattgaaattatttgaacaattattccaattattattctattaattatttgttttccatcattaaaaattttatatttaattgatgaaattgtaaatccttttttttcaattaaatcaattggtcatcaatgatattg
>sample_0557_mitotype_C1a_lon_22.61169_lat_49.44613
ggcagaataagtgcattgaacttaagattcaaatataaagtatttttaaacttttattaaaatt------------------------------------------------------------------------------------------------------------------------------------------------------------------------------------------------------------------------------------------------------------------------------------------------------------------------------------------------------------------------------------------------------------------------------------------------------------------------------tccc---cacttaattcatattaatttaaaaataaatt-aataacaatttttaataaaataaataattaattttatttttatattgaattttaaattcaatcttaaagatttaatctttttattaaaattaataaattaatataaaat--aaaacaaaatataacaga--atatatttattaaaatttaatttattaaaatttccacatgatttatatttatatttcaagaatcaaattcatattatgctgataatttaatttcatttcataatatagttataataattattattataatttcaacattaactgtatatattattttagatttatttataaacaaattctcaaatttatttttattaaaaaatcataatattgaaattatttgaacaattattccaattattattctattaattatttgttttccatcattaaaaattttatatttaattgatgaaattgtaaatccttttttttcaattaaatcaattggtcatcaatgatattg
>sample_0558_mitotype_C2e_lon_22.75125_lat_49.73851
ggcagaataagtgcattgaacttaagattcaaatataaagtatttttaaacttttattaaaatt------------------------------------------------------------------------------------------------------------------------------------------------------------------------------------------------------------------------------------------------------------------------------------------------------------------------------------------------------------------------------------------------------------------------------------------------------------------------------tccc----acttaattcatattaatttaaaaataaatt-aataacaa-ttttaataaaataaataattaattttatttttatattgaattttaaattcaatcttaaagatttaatctttttattaaaattaataaattaatataaaat--aaaacaaaatataacaga--atatatttattaaaatttaatttattaaaatttccacatgattcatatttatatttcaagaatcaaattcatattatgctgataatttaatttcatttcataatatagttataataattattattataatttcaacattaactgtatatattattttagatttatttataaacaaattttcaaatttatttttattaaaaaatcataatattgaaattatttgaacaattattccaattattattctattaattatttgttttccatcattaaaaattttatatttaattgatgaaattgtaaatccttttttttcaattaaatcaattggtcatcaatgatattg
>sample_0567_mitotype_C2e_lon_22.92398_lat_49.80139
ggcagaataagtgcattgaacttaagattcaaatataaagtatttttaaacttttattaaaatt------------------------------------------------------------------------------------------------------------------------------------------------------------------------------------------------------------------------------------------------------------------------------------------------------------------------------------------------------------------------------------------------------------------------------------------------------------------------------tccc----acttaattcatattaatttaaaaataaatt-aataacaa-ttttaataaaataaataattaattttatttttatattgaattttaaattcaatcttaaagatttaatctttttattaaaattaataaattaatataaaat--aaaacaaaatataacaga--atatatttattaaaatttaatttattaaaatttccacatgattcatatttatatttcaagaatcaaattcatattatgctgataatttaatttcatttcataatatagttataataattattattataatttcaacattaactgtatatattattttagatttatttataaacaaattttcaaatttatttttattaaaaaatcataatattgaaattatttgaacaattattccaattattattctattaattatttgttttccatcattaaaaattttatatttaattgatgaaattgtaaatccttttttttcaattaaatcaattggtcatcaatgatattg
>sample_0568_mitotype_C2c_lon_22.95829_lat_49.86726
ggcagaataagtgcattgaacttaagattcaaatataaagtatttttaaacttttattaaaatt------------------------------------------------------------------------------------------------------------------------------------------------------------------------------------------------------------------------------------------------------------------------------------------------------------------------------------------------------------------------------------------------------------------------------------------------------------------------------tccc----acttaattcatattaatttaaaaataaatt-aataacaatttttaataaaataaataattaattttatttttatattgaattttaaattcaatcttaaagatttaatctttttattaaaattaataaattaatataaaat--aaaacaaaatataacaga--atatatttattaaaatttaatttattaaaatttccacatgatttatatttatatttcaagaatcaaattcatattatgctgataatttaatttcatttcataatatagttataataattattattataatttcaacattaactgtatatattattttagatttatttataaacaaattctcaaatttatttttattaaaaaatcataatattgaaattatttgaacaattattccaattattattctattaattatttgttttccatcattaaaaattttatatttaattgatgaaattgtaaatccttttttttcaattaaatcaattggtcatcaatgatattg
>sample_0575_mitotype_C1a_lon_23.2564_lat_50.1784
ggcagaataagtgcattgaacttaagattcaaatataaagtatttttaaacttttattaaaatt------------------------------------------------------------------------------------------------------------------------------------------------------------------------------------------------------------------------------------------------------------------------------------------------------------------------------------------------------------------------------------------------------------------------------------------------------------------------------tccc---cacttaattcatattaatttaaaaataaatt-aataacaatttttaataaaataaataattaattttatttttatattgaattttaaattcaatcttaaagatttaatctttttattaaaattaataaattaatataaaat--aaaacaaaatataacaga--atatatttattaaaatttaatttattaaaatttccacatgatttatatttatatttcaagaatcaaattcatattatgctgataatttaatttcatttcataatatagttataataattattattataatttcaacattaactgtatatattattttagatttatttataaacaaattctcaaatttatttttattaaaaaatcataatattgaaattatttgaacaattattccaattattattctattaattatttgttttccatcattaaaaattttatatttaattgatgaaattgtaaatccttttttttcaattaaatcaattggtcatcaatgatattg
>sample_0576_mitotype_C2ea_lon_22.86009_lat_49.75752
ggcagaataagtgcattgaacttaagattcaaatataaagtatttttaaacttttattaaaatt------------------------------------------------------------------------------------------------------------------------------------------------------------------------------------------------------------------------------------------------------------------------------------------------------------------------------------------------------------------------------------------------------------------------------------------------------------------------------tccc----acttaattcatattaatttaaaaataaatt-aataacaa-ttttaataaaataaataattaattttatttttatattgaattttaaattcaatcttaaagatttaatctttttattaaaattaataaattaatataaaat--aaaacaaaatataacaga--atatatttattaaaatttaatttattaaaatttccacatgattcatatttatatttcaagaatcaaattcatattatgctgataatttaatttcatttcataatatagttataataattattattataatttcaacattaactgtatatattattttagatttatttataaacaaattttcaaatttatttttattaaaaaatcataatattgaaattatttgaacaattattccaattattattctattaattatttgttttccatcattaaaaattttatatttaattgatgaaattataaatccttttttttcaattaaatcaattggtcatcaatgatattg
>sample_0581_mitotype_A4s_lon_18.05491_lat_51.08745
ggcagaataagtgcattgaacttaagattcaaatataaagtatttttaaacttttattaaaattaataaattaatataaaataaaacaaaatataacagaatatatttattaaaatttaatttattaaaatt-cccacttaattcatattaatttaaaaat--aaattaataacaa-ttttaataaaataaata-----------------------------------------------------------------------------------------------------------------------------------------------------------------------------------------------------attaattttatttttatattgaatttttaattcaatcttaaagatttaatctttttattaaaattaataaattaatata--aaataaaacaaaatataacagaatatatttattaaaatttaatttattaaaattcccc----acttaattcatattaatttaaaaataaatt-aataacaa-ttttaataaaataaataattaattttatttttatattgaatttttaattcaatcttaaagatttaatctttttattaaaattaataaattaatataaaat--aaaacaaaatataacaga--atatatttattaaaatttaatttattaaaatttccacatgattcatatttatatttcaagaatcaaattcatattatgctgataatttaatttcatttcataatatagttataataatcattattataatttcaacattaactgtatatattattttagatttatttataaataaattttcaaatttatttttattaaaaaatcataatattgaaattatttgaacagttattccaattattattctattaattatttgttttccatcattaaaaattttatatttaattgatgaaattgtaaatccttttttttcaattaaatcaattggtcatcaatgatattg
>sample_0586_mitotype_C1a_lon_18.18041_lat_51.11243
ggcagaataagtgcattgaacttaagattcaaatataaagtatttttaaacttttattaaaatt------------------------------------------------------------------------------------------------------------------------------------------------------------------------------------------------------------------------------------------------------------------------------------------------------------------------------------------------------------------------------------------------------------------------------------------------------------------------------tccc---cacttaattcatattaatttaaaaataaatt-aataacaatttttaataaaataaataattaattttatttttatattgaattttaaattcaatcttaaagatttaatctttttattaaaattaataaattaatataaaat--aaaacaaaatataacaga--atatatttattaaaatttaatttattaaaatttccacatgatttatatttatatttcaagaatcaaattcatattatgctgataatttaatttcatttcataatatagttataataattattattataatttcaacattaactgtatatattattttagatttatttataaacaaattctcaaatttatttttattaaaaaatcataatattgaaattatttgaacaattattccaattattattctattaattatttgttttccatcattaaaaattttatatttaattgatgaaattgtaaatccttttttttcaattaaatcaattggtcatcaatgatattg
>sample_0587_mitotype_C1a_lon_23.45028_lat_50.21695
ggcagaataagtgcattgaacttaagattcaaatataaagtatttttaaacttttattaaaatt------------------------------------------------------------------------------------------------------------------------------------------------------------------------------------------------------------------------------------------------------------------------------------------------------------------------------------------------------------------------------------------------------------------------------------------------------------------------------tccc---cacttaattcatattaatttaaaaataaatt-aataacaatttttaataaaataaataattaattttatttttatattgaattttaaattcaatcttaaagatttaatctttttattaaaattaataaattaatataaaat--aaaacaaaatataacaga--atatatttattaaaatttaatttattaaaatttccacatgatttatatttatatttcaagaatcaaattcatattatgctgataatttaatttcatttcataatatagttataataattattattataatttcaacattaactgtatatattattttagatttatttataaacaaattctcaaatttatttttattaaaaaatcataatattgaaattatttgaacaattattccaattattattctattaattatttgttttccatcattaaaaattttatatttaattgatgaaattgtaaatccttttttttcaattaaatcaattggtcatcaatgatattg
>sample_0596_mitotype_C2d_lon_18.23269_lat_50.20648
ggcagaataagtgcattgaacttaagattcaaatataaagtatttttaaacttttattaaaatt------------------------------------------------------------------------------------------------------------------------------------------------------------------------------------------------------------------------------------------------------------------------------------------------------------------------------------------------------------------------------------------------------------------------------------------------------------------------------tccc----acttaattcatattaatttaaaaataaatt-aataacaatttttaataaaataaataattaattttatttttatattgaattttaaattcaatcttaaagatttaatctttttattaaaattaataaattaatataaaat--aaaacaaaatataacaga--atatatttattaaaatttaatttattaaaatttccacatgattcatatttatatttcaagaatcaaattcatattatgctgataatttaatttcatttcataatatagttataataattattattataatttcaacattaactgtatatattattttagatttatttataaacaaattttcaaatttatttttattaaaaaatcataatattgaaattatttgaacaattattccaattattattctattaattatttgttttccatcattaaaaattttatatttaattgatgaaattgtaaatccttttttttcaattaaatcaattggtcatcaatgatattg
>sample_0597_mitotype_C2c_lon_22.64098_lat_49.40613
ggcagaataagtgcattgaacttaagattcaaatataaagtatttttaaacttttattaaaatt------------------------------------------------------------------------------------------------------------------------------------------------------------------------------------------------------------------------------------------------------------------------------------------------------------------------------------------------------------------------------------------------------------------------------------------------------------------------------tccc----acttaattcatattaatttaaaaataaatt-aataacaatttttaataaaataaataattaattttatttttatattgaattttaaattcaatcttaaagatttaatctttttattaaaattaataaattaatataaaat--aaaacaaaatataacaga--atatatttattaaaatttaatttattaaaatttccacatgatttatatttatatttcaagaatcaaattcatattatgctgataatttaatttcatttcataatatagttataataattattattataatttcaacattaactgtatatattattttagatttatttataaacaaattctcaaatttatttttattaaaaaatcataatattgaaattatttgaacaattattccaattattattctattaattatttgttttccatcattaaaaattttatatttaattgatgaaattgtaaatccttttttttcaattaaatcaattggtcatcaatgatattg
>sample_0606_mitotype_C2cd_lon_22.64135_lat_49.55069
ggcagaataagtgcattgaacttaagattcaaatataaagtatttttaaacttttattaaaatt------------------------------------------------------------------------------------------------------------------------------------------------------------------------------------------------------------------------------------------------------------------------------------------------------------------------------------------------------------------------------------------------------------------------------------------------------------------------------tccc----acttaattcatattaatttaaaaataaatt-aataacaatttttaataaaataaataattaattttatttttatattgaattttaaattcaatcttaaagatttaatctttttattaaaattaataaattaatataaat---aaaacaaaatataacaga--atatatttattaaaatttaatttattaaaatttccacatgatttatatttatatttcaagaatcaaattcatattatgctgataatttaatttcatttcataatatagttataataattattattataatttcaacattaactgtatatattattttagatttatttataaacaaattctcaaatttatttttattaaaaaatcataatattgaaattatttgaacaattattccaattattattctattaattatttgttttccatcattaaaaattttatatttaattgatgaaattgtaaatccttttttttcaattaaatcaattggtcatcaatgatattg
>sample_0607_mitotype_C2cd_lon_22.73524_lat_49.69598
ggcagaataagtgcattgaacttaagattcaaatataaagtatttttaaacttttattaaaatt------------------------------------------------------------------------------------------------------------------------------------------------------------------------------------------------------------------------------------------------------------------------------------------------------------------------------------------------------------------------------------------------------------------------------------------------------------------------------tccc----acttaattcatattaatttaaaaataaatt-aataacaatttttaataaaataaataattaattttatttttatattgaattttaaattcaatcttaaagatttaatctttttattaaaattaataaattaatataaat---aaaacaaaatataacaga--atatatttattaaaatttaatttattaaaatttccacatgatttatatttatatttcaagaatcaaattcatattatgctgataatttaatttcatttcataatatagttataataattattattataatttcaacattaactgtatatattattttagatttatttataaacaaattctcaaatttatttttattaaaaaatcataatattgaaattatttgaacaattattccaattattattctattaattatttgttttccatcattaaaaattttatatttaattgatgaaattgtaaatccttttttttcaattaaatcaattggtcatcaatgatattg
>sample_0616_mitotype_C1a_lon_22.59676_lat_49.53521
ggcagaataagtgcattgaacttaagattcaaatataaagtatttttaaacttttattaaaatt------------------------------------------------------------------------------------------------------------------------------------------------------------------------------------------------------------------------------------------------------------------------------------------------------------------------------------------------------------------------------------------------------------------------------------------------------------------------------tccc---cacttaattcatattaatttaaaaataaatt-aataacaatttttaataaaataaataattaattttatttttatattgaattttaaattcaatcttaaagatttaatctttttattaaaattaataaattaatataaaat--aaaacaaaatataacaga--atatatttattaaaatttaatttattaaaatttccacatgatttatatttatatttcaagaatcaaattcatattatgctgataatttaatttcatttcataatatagttataataattattattataatttcaacattaactgtatatattattttagatttatttataaacaaattctcaaatttatttttattaaaaaatcataatattgaaattatttgaacaattattccaattattattctattaattatttgttttccatcattaaaaattttatatttaattgatgaaattgtaaatccttttttttcaattaaatcaattggtcatcaatgatattg
>sample_0617_mitotype_C2c_lon_24.01796_lat_50.4979
ggcagaataagtgcattgaacttaagattcaaatataaagtatttttaaacttttattaaaatt------------------------------------------------------------------------------------------------------------------------------------------------------------------------------------------------------------------------------------------------------------------------------------------------------------------------------------------------------------------------------------------------------------------------------------------------------------------------------tccc----acttaattcatattaatttaaaaataaatt-aataacaatttttaataaaataaataattaattttatttttatattgaattttaaattcaatcttaaagatttaatctttttattaaaattaataaattaatataaaat--aaaacaaaatataacaga--atatatttattaaaatttaatttattaaaatttccacatgatttatatttatatttcaagaatcaaattcatattatgctgataatttaatttcatttcataatatagttataataattattattataatttcaacattaactgtatatattattttagatttatttataaacaaattctcaaatttatttttattaaaaaatcataatattgaaattatttgaacaattattccaattattattctattaattatttgttttccatcattaaaaattttatatttaattgatgaaattgtaaatccttttttttcaattaaatcaattggtcatcaatgatattg
>sample_0626_mitotype_C2c_lon_23.61825_lat_50.36026
ggcagaataagtgcattgaacttaagattcaaatataaagtatttttaaacttttattaaaatt------------------------------------------------------------------------------------------------------------------------------------------------------------------------------------------------------------------------------------------------------------------------------------------------------------------------------------------------------------------------------------------------------------------------------------------------------------------------------tccc----acttaattcatattaatttaaaaataaatt-aataacaatttttaataaaataaataattaattttatttttatattgaattttaaattcaatcttaaagatttaatctttttattaaaattaataaattaatataaaat--aaaacaaaatataacaga--atatatttattaaaatttaatttattaaaatttccacatgatttatatttatatttcaagaatcaaattcatattatgctgataatttaatttcatttcataatatagttataataattattattataatttcaacattaactgtatatattattttagatttatttataaacaaattctcaaatttatttttattaaaaaatcataatattgaaattatttgaacaattattccaattattattctattaattatttgttttccatcattaaaaattttatatttaattgatgaaattgtaaatccttttttttcaattaaatcaattggtcatcaatgatattg
>sample_0627_mitotype_C2e_lon_22.64956_lat_49.63065
ggcagaataagtgcattgaacttaagattcaaatataaagtatttttaaacttttattaaaatt------------------------------------------------------------------------------------------------------------------------------------------------------------------------------------------------------------------------------------------------------------------------------------------------------------------------------------------------------------------------------------------------------------------------------------------------------------------------------tccc----acttaattcatattaatttaaaaataaatt-aataacaa-ttttaataaaataaataattaattttatttttatattgaattttaaattcaatcttaaagatttaatctttttattaaaattaataaattaatataaaat--aaaacaaaatataacaga--atatatttattaaaatttaatttattaaaatttccacatgattcatatttatatttcaagaatcaaattcatattatgctgataatttaatttcatttcataatatagttataataattattattataatttcaacattaactgtatatattattttagatttatttataaacaaattttcaaatttatttttattaaaaaatcataatattgaaattatttgaacaattattccaattattattctattaattatttgttttccatcattaaaaattttatatttaattgatgaaattgtaaatccttttttttcaattaaatcaattggtcatcaatgatattg
>sample_0636_mitotype_M4sc_lon_22.67666_lat_49.28937
ggcagaataagtgcattgaacttaagattcaaatataaagtattttttaacttttattaaaattaataaattaatataaaatatga-------------attatatttattaaaatttaatttattaaaattttccacttaattcattttaatttaaaaatataattaaataacaatttttaataaaataaata-----------------------------------------------------------------------------------------------------------------------------------------------------------------------------------------------------attaattttatttttatattgaattttaaattcaatcttaaagatttaatctttttattaaaattaataaattaatataaaaaataaaacaaaatataacaaaatatatttattaaaatttaatttattaaaatttccc----acttaattcattttaatttaaaaataaattaaataacaatttttaataaaataaataattaattttatttttatattgaattttaaattcaatcttaaagatttaatc-ttttattaaaattaataaattaatataaaaaataaaacaaaatataacaaa--atatatttattaaaatttaatttattaaaatttccacatgattcatatttatatttcaagaatcaaattcatattatgctgataatttaatttcatttcataatatagttataataatcattattataatttcaacattaactgtatatattattttagatttatttataaacaaattttcaaatttatttttattaaaaaatcataatattgaaattatttgaacaattattccaattattattctattaattatttgttttccatcattaaaaattttatatttaattgatgaaattgtaaatccttttttttcaattaaatcaattggtcatcaatgatattg
>sample_0637_mitotype_C2d_lon_22.64145_lat_49.59248
ggcagaataagtgcattgaacttaagattcaaatataaagtatttttaaacttttattaaaatt------------------------------------------------------------------------------------------------------------------------------------------------------------------------------------------------------------------------------------------------------------------------------------------------------------------------------------------------------------------------------------------------------------------------------------------------------------------------------tccc----acttaattcatattaatttaaaaataaatt-aataacaatttttaataaaataaataattaattttatttttatattgaattttaaattcaatcttaaagatttaatctttttattaaaattaataaattaatataaaat--aaaacaaaatataacaga--atatatttattaaaatttaatttattaaaatttccacatgattcatatttatatttcaagaatcaaattcatattatgctgataatttaatttcatttcataatatagttataataattattattataatttcaacattaactgtatatattattttagatttatttataaacaaattttcaaatttatttttattaaaaaatcataatattgaaattatttgaacaattattccaattattattctattaattatttgttttccatcattaaaaattttatatttaattgatgaaattgtaaatccttttttttcaattaaatcaattggtcatcaatgatattg
>sample_0642_mitotype_C1a_lon_23.95654_lat_50.96441
ggcagaataagtgcattgaacttaagattcaaatataaagtatttttaaacttttattaaaatt------------------------------------------------------------------------------------------------------------------------------------------------------------------------------------------------------------------------------------------------------------------------------------------------------------------------------------------------------------------------------------------------------------------------------------------------------------------------------tccc---cacttaattcatattaatttaaaaataaatt-aataacaatttttaataaaataaataattaattttatttttatattgaattttaaattcaatcttaaagatttaatctttttattaaaattaataaattaatataaaat--aaaacaaaatataacaga--atatatttattaaaatttaatttattaaaatttccacatgatttatatttatatttcaagaatcaaattcatattatgctgataatttaatttcatttcataatatagttataataattattattataatttcaacattaactgtatatattattttagatttatttataaacaaattctcaaatttatttttattaaaaaatcataatattgaaattatttgaacaattattccaattattattctattaattatttgttttccatcattaaaaattttatatttaattgatgaaattgtaaatccttttttttcaattaaatcaattggtcatcaatgatattg
>sample_0645_mitotype_M4s_lon_23.22234_lat_50.08825
ggcagaataagtgcattgaacttaagattcaaatataaagtattttttaacttttattaaaattaataaattaatataaaatatga-------------attatatttattaaaatttaatttattaaaattttccacttaattcattttaatttaaaaatataattaaataacaatttttaataaaataaata-----------------------------------------------------------------------------------------------------------------------------------------------------------------------------------------------------attaattttatttttatattgaattttaaattcaatcttaaagatttaatctttttattaaaattaataaattaatataaaaaataaaacaaaatataacaaaatatatttattaaaatttaatttattaaaatttccc----acttaattcattttaatttaaaaataaattaaataacaatttttaataaaataaataattaattttatttttatattgaattttaaattcaatcttaaagatttaatctttttattaaaattaataaattaatataaaaaataaaacaaaatataacaaa--atatatttattaaaatttaatttattaaaatttccacatgattcatatttatatttcaagaatcaaattcatattatgctgataatttaatttcatttcataatatagttataataatcattattataatttcaacattaactgtatatattattttagatttatttataaacaaattttcaaatttatttttattaaaaaatcataatattgaaattatttgaacaattattccaattattattctattaattatttgttttccatcattaaaaattttatatttaattgatgaaattgtaaatccttttttttcaattaaatcaattggtcatcaatgatattg
>sample_0646_mitotype_C2c_lon_23.11037_lat_50.01739
ggcagaataagtgcattgaacttaagattcaaatataaagtatttttaaacttttattaaaatt------------------------------------------------------------------------------------------------------------------------------------------------------------------------------------------------------------------------------------------------------------------------------------------------------------------------------------------------------------------------------------------------------------------------------------------------------------------------------tccc----acttaattcatattaatttaaaaataaatt-aataacaatttttaataaaataaataattaattttatttttatattgaattttaaattcaatcttaaagatttaatctttttattaaaattaataaattaatataaaat--aaaacaaaatataacaga--atatatttattaaaatttaatttattaaaatttccacatgatttatatttatatttcaagaatcaaattcatattatgctgataatttaatttcatttcataatatagttataataattattattataatttcaacattaactgtatatattattttagatttatttataaacaaattctcaaatttatttttattaaaaaatcataatattgaaattatttgaacaattattccaattattattctattaattatttgttttccatcattaaaaattttatatttaattgatgaaattgtaaatccttttttttcaattaaatcaattggtcatcaatgatattg
>sample_0652_mitotype_C2j_lon_23.03314_lat_49.92598
ggcagaataagtgcattgaacttaagattcaaatataaagtatttttaaacttttattaaaatt------------------------------------------------------------------------------------------------------------------------------------------------------------------------------------------------------------------------------------------------------------------------------------------------------------------------------------------------------------------------------------------------------------------------------------------------------------------------------tccc----acttaattcatattaatttaaaaataaatt-aataacaatttttaataaaataaataattaattttatttttatattgaattttaaattcaatcttaaagatttaatctttttattaaaattaataaattaatatataat--aaaacaaaatataacaga--atatatttattaaaatttaatttattaaaatttccacatgattcatatttatatttcaagaatcaaattcatattatgctgataatttaatttcatttcataatatagttataataattattattataatttcaacattaactgtatatattattttagatttatttataaacaaattttcaaatttatttttattaaaaaatcataatattgaaattatttgaacaattattccaattattattctattaattatttgttttccatcattaaaaattttatatttaattgatgaaattgtaaatccttttttttcaattaaatcaattggtcatcaatgatattg
>sample_0653_mitotype_C1a_lon_22.66416_lat_49.36439
ggcagaataagtgcattgaacttaagattcaaatataaagtatttttaaacttttattaaaatt------------------------------------------------------------------------------------------------------------------------------------------------------------------------------------------------------------------------------------------------------------------------------------------------------------------------------------------------------------------------------------------------------------------------------------------------------------------------------tccc---cacttaattcatattaatttaaaaataaatt-aataacaatttttaataaaataaataattaattttatttttatattgaattttaaattcaatcttaaagatttaatctttttattaaaattaataaattaatataaaat--aaaacaaaatataacaga--atatatttattaaaatttaatttattaaaatttccacatgatttatatttatatttcaagaatcaaattcatattatgctgataatttaatttcatttcataatatagttataataattattattataatttcaacattaactgtatatattattttagatttatttataaacaaattctcaaatttatttttattaaaaaatcataatattgaaattatttgaacaattattccaattattattctattaattatttgttttccatcattaaaaattttatatttaattgatgaaattgtaaatccttttttttcaattaaatcaattggtcatcaatgatattg
>sample_0658_mitotype_C2c_lon_23.52354_lat_51.63604
ggcagaataagtgcattgaacttaagattcaaatataaagtatttttaaacttttattaaaatt------------------------------------------------------------------------------------------------------------------------------------------------------------------------------------------------------------------------------------------------------------------------------------------------------------------------------------------------------------------------------------------------------------------------------------------------------------------------------tccc----acttaattcatattaatttaaaaataaatt-aataacaatttttaataaaataaataattaattttatttttatattgaattttaaattcaatcttaaagatttaatctttttattaaaattaataaattaatataaaat--aaaacaaaatataacaga--atatatttattaaaatttaatttattaaaatttccacatgatttatatttatatttcaagaatcaaattcatattatgctgataatttaatttcatttcataatatagttataataattattattataatttcaacattaactgtatatattattttagatttatttataaacaaattctcaaatttatttttattaaaaaatcataatattgaaattatttgaacaattattccaattattattctattaattatttgttttccatcattaaaaattttatatttaattgatgaaattgtaaatccttttttttcaattaaatcaattggtcatcaatgatattg
>sample_0659_mitotype_C2c_lon_24.06155_lat_50.54131
ggcagaataagtgcattgaacttaagattcaaatataaagtatttttaaacttttattaaaatt------------------------------------------------------------------------------------------------------------------------------------------------------------------------------------------------------------------------------------------------------------------------------------------------------------------------------------------------------------------------------------------------------------------------------------------------------------------------------tccc----acttaattcatattaatttaaaaataaatt-aataacaatttttaataaaataaataattaattttatttttatattgaattttaaattcaatcttaaagatttaatctttttattaaaattaataaattaatataaaat--aaaacaaaatataacaga--atatatttattaaaatttaatttattaaaatttccacatgatttatatttatatttcaagaatcaaattcatattatgctgataatttaatttcatttcataatatagttataataattattattataatttcaacattaactgtatatattattttagatttatttataaacaaattctcaaatttatttttattaaaaaatcataatattgaaattatttgaacaattattccaattattattctattaattatttgttttccatcattaaaaattttatatttaattgatgaaattgtaaatccttttttttcaattaaatcaattggtcatcaatgatattg
>sample_0668_mitotype_C1a_lon_18.12233_lat_50.31001
ggcagaataagtgcattgaacttaagattcaaatataaagtatttttaaacttttattaaaatt------------------------------------------------------------------------------------------------------------------------------------------------------------------------------------------------------------------------------------------------------------------------------------------------------------------------------------------------------------------------------------------------------------------------------------------------------------------------------tccc---cacttaattcatattaatttaaaaataaatt-aataacaatttttaataaaataaataattaattttatttttatattgaattttaaattcaatcttaaagatttaatctttttattaaaattaataaattaatataaaat--aaaacaaaatataacaga--atatatttattaaaatttaatttattaaaatttccacatgatttatatttatatttcaagaatcaaattcatattatgctgataatttaatttcatttcataatatagttataataattattattataatttcaacattaactgtatatattattttagatttatttataaacaaattctcaaatttatttttattaaaaaatcataatattgaaattatttgaacaattattccaattattattctattaattatttgttttccatcattaaaaattttatatttaattgatgaaattgtaaatccttttttttcaattaaatcaattggtcatcaatgatattg
>sample_0669_mitotype_C2c_lon_23.63387_lat_51.29477
ggcagaataagtgcattgaacttaagattcaaatataaagtatttttaaacttttattaaaatt------------------------------------------------------------------------------------------------------------------------------------------------------------------------------------------------------------------------------------------------------------------------------------------------------------------------------------------------------------------------------------------------------------------------------------------------------------------------------tccc----acttaattcatattaatttaaaaataaatt-aataacaatttttaataaaataaataattaattttatttttatattgaattttaaattcaatcttaaagatttaatctttttattaaaattaataaattaatataaaat--aaaacaaaatataacaga--atatatttattaaaatttaatttattaaaatttccacatgatttatatttatatttcaagaatcaaattcatattatgctgataatttaatttcatttcataatatagttataataattattattataatttcaacattaactgtatatattattttagatttatttataaacaaattctcaaatttatttttattaaaaaatcataatattgaaattatttgaacaattattccaattattattctattaattatttgttttccatcattaaaaattttatatttaattgatgaaattgtaaatccttttttttcaattaaatcaattggtcatcaatgatattg
>sample_0678_mitotype_C2j_lon_23.92903_lat_50.7948
ggcagaataagtgcattgaacttaagattcaaatataaagtatttttaaacttttattaaaatt------------------------------------------------------------------------------------------------------------------------------------------------------------------------------------------------------------------------------------------------------------------------------------------------------------------------------------------------------------------------------------------------------------------------------------------------------------------------------tccc----acttaattcatattaatttaaaaataaatt-aataacaatttttaataaaataaataattaattttatttttatattgaattttaaattcaatcttaaagatttaatctttttattaaaattaataaattaatatataat--aaaacaaaatataacaga--atatatttattaaaatttaatttattaaaatttccacatgattcatatttatatttcaagaatcaaattcatattatgctgataatttaatttcatttcataatatagttataataattattattataatttcaacattaactgtatatattattttagatttatttataaacaaattttcaaatttatttttattaaaaaatcataatattgaaattatttgaacaattattccaattattattctattaattatttgttttccatcattaaaaattttatatttaattgatgaaattgtaaatccttttttttcaattaaatcaattggtcatcaatgatattg
>sample_0679_mitotype_C2e_lon_24.02197_lat_50.90577
ggcagaataagtgcattgaacttaagattcaaatataaagtatttttaaacttttattaaaatt------------------------------------------------------------------------------------------------------------------------------------------------------------------------------------------------------------------------------------------------------------------------------------------------------------------------------------------------------------------------------------------------------------------------------------------------------------------------------tccc----acttaattcatattaatttaaaaataaatt-aataacaa-ttttaataaaataaataattaattttatttttatattgaattttaaattcaatcttaaagatttaatctttttattaaaattaataaattaatataaaat--aaaacaaaatataacaga--atatatttattaaaatttaatttattaaaatttccacatgattcatatttatatttcaagaatcaaattcatattatgctgataatttaatttcatttcataatatagttataataattattattataatttcaacattaactgtatatattattttagatttatttataaacaaattttcaaatttatttttattaaaaaatcataatattgaaattatttgaacaattattccaattattattctattaattatttgttttccatcattaaaaattttatatttaattgatgaaattgtaaatccttttttttcaattaaatcaattggtcatcaatgatattg
>sample_0688_mitotype_C1a_lon_23.66999_lat_51.3897
ggcagaataagtgcattgaacttaagattcaaatataaagtatttttaaacttttattaaaatt------------------------------------------------------------------------------------------------------------------------------------------------------------------------------------------------------------------------------------------------------------------------------------------------------------------------------------------------------------------------------------------------------------------------------------------------------------------------------tccc---cacttaattcatattaatttaaaaataaatt-aataacaatttttaataaaataaataattaattttatttttatattgaattttaaattcaatcttaaagatttaatctttttattaaaattaataaattaatataaaat--aaaacaaaatataacaga--atatatttattaaaatttaatttattaaaatttccacatgatttatatttatatttcaagaatcaaattcatattatgctgataatttaatttcatttcataatatagttataataattattattataatttcaacattaactgtatatattattttagatttatttataaacaaattctcaaatttatttttattaaaaaatcataatattgaaattatttgaacaattattccaattattattctattaattatttgttttccatcattaaaaattttatatttaattgatgaaattgtaaatccttttttttcaattaaatcaattggtcatcaatgatattg
>sample_0689_mitotype_C2d_lon_23.62152_lat_51.36661
ggcagaataagtgcattgaacttaagattcaaatataaagtatttttaaacttttattaaaatt------------------------------------------------------------------------------------------------------------------------------------------------------------------------------------------------------------------------------------------------------------------------------------------------------------------------------------------------------------------------------------------------------------------------------------------------------------------------------tccc----acttaattcatattaatttaaaaataaatt-aataacaatttttaataaaataaataattaattttatttttatattgaattttaaattcaatcttaaagatttaatctttttattaaaattaataaattaatataaaat--aaaacaaaatataacaga--atatatttattaaaatttaatttattaaaatttccacatgattcatatttatatttcaagaatcaaattcatattatgctgataatttaatttcatttcataatatagttataataattattattataatttcaacattaactgtatatattattttagatttatttataaacaaattttcaaatttatttttattaaaaaatcataatattgaaattatttgaacaattattccaattattattctattaattatttgttttccatcattaaaaattttatatttaattgatgaaattgtaaatccttttttttcaattaaatcaattggtcatcaatgatattg
>sample_0694_mitotype_C2e_lon_23.9141_lat_51.00368
ggcagaataagtgcattgaacttaagattcaaatataaagtatttttaaacttttattaaaatt------------------------------------------------------------------------------------------------------------------------------------------------------------------------------------------------------------------------------------------------------------------------------------------------------------------------------------------------------------------------------------------------------------------------------------------------------------------------------tccc----acttaattcatattaatttaaaaataaatt-aataacaa-ttttaataaaataaataattaattttatttttatattgaattttaaattcaatcttaaagatttaatctttttattaaaattaataaattaatataaaat--aaaacaaaatataacaga--atatatttattaaaatttaatttattaaaatttccacatgattcatatttatatttcaagaatcaaattcatattatgctgataatttaatttcatttcataatatagttataataattattattataatttcaacattaactgtatatattattttagatttatttataaacaaattttcaaatttatttttattaaaaaatcataatattgaaattatttgaacaattattccaattattattctattaattatttgttttccatcattaaaaattttatatttaattgatgaaattgtaaatccttttttttcaattaaatcaattggtcatcaatgatattg
>sample_0699_mitotype_C2c_lon_23.57467_lat_50.28147
ggcagaataagtgcattgaacttaagattcaaatataaagtatttttaaacttttattaaaatt------------------------------------------------------------------------------------------------------------------------------------------------------------------------------------------------------------------------------------------------------------------------------------------------------------------------------------------------------------------------------------------------------------------------------------------------------------------------------tccc----acttaattcatattaatttaaaaataaatt-aataacaatttttaataaaataaataattaattttatttttatattgaattttaaattcaatcttaaagatttaatctttttattaaaattaataaattaatataaaat--aaaacaaaatataacaga--atatatttattaaaatttaatttattaaaatttccacatgatttatatttatatttcaagaatcaaattcatattatgctgataatttaatttcatttcataatatagttataataattattattataatttcaacattaactgtatatattattttagatttatttataaacaaattctcaaatttatttttattaaaaaatcataatattgaaattatttgaacaattattccaattattattctattaattatttgttttccatcattaaaaattttatatttaattgatgaaattgtaaatccttttttttcaattaaatcaattggtcatcaatgatattg
>sample_0700_mitotype_C2j_lon_23.82295_lat_51.12056
ggcagaataagtgcattgaacttaagattcaaatataaagtatttttaaacttttattaaaatt------------------------------------------------------------------------------------------------------------------------------------------------------------------------------------------------------------------------------------------------------------------------------------------------------------------------------------------------------------------------------------------------------------------------------------------------------------------------------tccc----acttaattcatattaatttaaaaataaatt-aataacaatttttaataaaataaataattaattttatttttatattgaattttaaattcaatcttaaagatttaatctttttattaaaattaataaattaatatataat--aaaacaaaatataacaga--atatatttattaaaatttaatttattaaaatttccacatgattcatatttatatttcaagaatcaaattcatattatgctgataatttaatttcatttcataatatagttataataattattattataatttcaacattaactgtatatattattttagatttatttataaacaaattttcaaatttatttttattaaaaaatcataatattgaaattatttgaacaattattccaattattattctattaattatttgttttccatcattaaaaattttatatttaattgatgaaattgtaaatccttttttttcaattaaatcaattggtcatcaatgatattg
>sample_0701_mitotype_C2c_lon_23.73033_lat_51.17444
ggcagaataagtgcattgaacttaagattcaaatataaagtatttttaaacttttattaaaatt------------------------------------------------------------------------------------------------------------------------------------------------------------------------------------------------------------------------------------------------------------------------------------------------------------------------------------------------------------------------------------------------------------------------------------------------------------------------------tccc----acttaattcatattaatttaaaaataaatt-aataacaatttttaataaaataaataattaattttatttttatattgaattttaaattcaatcttaaagatttaatctttttattaaaattaataaattaatataaaat--aaaacaaaatataacaga--atatatttattaaaatttaatttattaaaatttccacatgatttatatttatatttcaagaatcaaattcatattatgctgataatttaatttcatttcataatatagttataataattattattataatttcaacattaactgtatatattattttagatttatttataaacaaattctcaaatttatttttattaaaaaatcataatattgaaattatttgaacaattattccaattattattctattaattatttgttttccatcattaaaaattttatatttaattgatgaaattgtaaatccttttttttcaattaaatcaattggtcatcaatgatattg
>sample_0704_mitotype_C2d_lon_23.5862_lat_51.79129
ggcagaataagtgcattgaacttaagattcaaatataaagtatttttaaacttttattaaaatt------------------------------------------------------------------------------------------------------------------------------------------------------------------------------------------------------------------------------------------------------------------------------------------------------------------------------------------------------------------------------------------------------------------------------------------------------------------------------tccc----acttaattcatattaatttaaaaataaatt-aataacaatttttaataaaataaataattaattttatttttatattgaattttaaattcaatcttaaagatttaatctttttattaaaattaataaattaatataaaat--aaaacaaaatataacaga--atatatttattaaaatttaatttattaaaatttccacatgattcatatttatatttcaagaatcaaattcatattatgctgataatttaatttcatttcataatatagttataataattattattataatttcaacattaactgtatatattattttagatttatttataaacaaattttcaaatttatttttattaaaaaatcataatattgaaattatttgaacaattattccaattattattctattaattatttgttttccatcattaaaaattttatatttaattgatgaaattgtaaatccttttttttcaattaaatcaattggtcatcaatgatattg
>sample_0705_mitotype_C2j_lon_18.15772_lat_52.02133
ggcagaataagtgcattgaacttaagattcaaatataaagtatttttaaacttttattaaaatt------------------------------------------------------------------------------------------------------------------------------------------------------------------------------------------------------------------------------------------------------------------------------------------------------------------------------------------------------------------------------------------------------------------------------------------------------------------------------tccc----acttaattcatattaatttaaaaataaatt-aataacaatttttaataaaataaataattaattttatttttatattgaattttaaattcaatcttaaagatttaatctttttattaaaattaataaattaatatataat--aaaacaaaatataacaga--atatatttattaaaatttaatttattaaaatttccacatgattcatatttatatttcaagaatcaaattcatattatgctgataatttaatttcatttcataatatagttataataattattattataatttcaacattaactgtatatattattttagatttatttataaacaaattttcaaatttatttttattaaaaaatcataatattgaaattatttgaacaattattccaattattattctattaattatttgttttccatcattaaaaattttatatttaattgatgaaattgtaaatccttttttttcaattaaatcaattggtcatcaatgatattg
>sample_0708_mitotype_C2e_lon_23.89181_lat_51.03838
ggcagaataagtgcattgaacttaagattcaaatataaagtatttttaaacttttattaaaatt------------------------------------------------------------------------------------------------------------------------------------------------------------------------------------------------------------------------------------------------------------------------------------------------------------------------------------------------------------------------------------------------------------------------------------------------------------------------------tccc----acttaattcatattaatttaaaaataaatt-aataacaa-ttttaataaaataaataattaattttatttttatattgaattttaaattcaatcttaaagatttaatctttttattaaaattaataaattaatataaaat--aaaacaaaatataacaga--atatatttattaaaatttaatttattaaaatttccacatgattcatatttatatttcaagaatcaaattcatattatgctgataatttaatttcatttcataatatagttataataattattattataatttcaacattaactgtatatattattttagatttatttataaacaaattttcaaatttatttttattaaaaaatcataatattgaaattatttgaacaattattccaattattattctattaattatttgttttccatcattaaaaattttatatttaattgatgaaattgtaaatccttttttttcaattaaatcaattggtcatcaatgatattg
>sample_0709_mitotype_C2d_lon_23.58751_lat_51.51972
ggcagaataagtgcattgaacttaagattcaaatataaagtatttttaaacttttattaaaatt------------------------------------------------------------------------------------------------------------------------------------------------------------------------------------------------------------------------------------------------------------------------------------------------------------------------------------------------------------------------------------------------------------------------------------------------------------------------------tccc----acttaattcatattaatttaaaaataaatt-aataacaatttttaataaaataaataattaattttatttttatattgaattttaaattcaatcttaaagatttaatctttttattaaaattaataaattaatataaaat--aaaacaaaatataacaga--atatatttattaaaatttaatttattaaaatttccacatgattcatatttatatttcaagaatcaaattcatattatgctgataatttaatttcatttcataatatagttataataattattattataatttcaacattaactgtatatattattttagatttatttataaacaaattttcaaatttatttttattaaaaaatcataatattgaaattatttgaacaattattccaattattattctattaattatttgttttccatcattaaaaattttatatttaattgatgaaattgtaaatccttttttttcaattaaatcaattggtcatcaatgatattg
>sample_0715_mitotype_M4sf_lon_23.59564_lat_51.87608
ggcagaataagtgcattgaacttaagattcaaatataaagtattttt-aacttttattaaaattaataaattaatataaaatatga-------------attatatttattaaaatttaatttattaaaattttccacttaattcattttaatttaaaaatataattaaataacaatttttaataaaataaata-----------------------------------------------------------------------------------------------------------------------------------------------------------------------------------------------------attaattttatttttatattgaattttaaattcaatcttaaagatttaatctttttattaaaattaataaattaatataaaaaataaaacaaaatataacaaaatatatttattaaaatttaatttattaaaatttccc----acttaattcattttaatttaaaaataaattaaataacaatttttaataaaataaataattaattttatttttatattgaattttaaattcaatcttaaagatttaatctttttattaaaattaataaattaatataaaaaataaaacaaaatataacaaa--atatatttattaaaatttaatttattaaaatttccacatgattcatatttatatttcaagaatcaaattcatattatgctgataatttaatttcatttcataatatagttataataatcattattataatttcaacattaactgtatatattattttagatttatttataaacaaattttcaaatttatttttattaaaaaatcataatattgaaattatttgaacaattattccaattattattctattaattatttgttttccatcattaaaaattttatatttaattgatgaaattgtaaatccttttttttcaattaaatcaattggtcatcaatgatattg
>sample_0716_mitotype_C2c_lon_18.12409_lat_51.93634
ggcagaataagtgcattgaacttaagattcaaatataaagtatttttaaacttttattaaaatt------------------------------------------------------------------------------------------------------------------------------------------------------------------------------------------------------------------------------------------------------------------------------------------------------------------------------------------------------------------------------------------------------------------------------------------------------------------------------tccc----acttaattcatattaatttaaaaataaatt-aataacaatttttaataaaataaataattaattttatttttatattgaattttaaattcaatcttaaagatttaatctttttattaaaattaataaattaatataaaat--aaaacaaaatataacaga--atatatttattaaaatttaatttattaaaatttccacatgatttatatttatatttcaagaatcaaattcatattatgctgataatttaatttcatttcataatatagttataataattattattataatttcaacattaactgtatatattattttagatttatttataaacaaattctcaaatttatttttattaaaaaatcataatattgaaattatttgaacaattattccaattattattctattaattatttgttttccatcattaaaaattttatatttaattgatgaaattgtaaatccttttttttcaattaaatcaattggtcatcaatgatattg
>sample_0724_mitotype_C2d_lon_18.20177_lat_50.24074
ggcagaataagtgcattgaacttaagattcaaatataaagtatttttaaacttttattaaaatt------------------------------------------------------------------------------------------------------------------------------------------------------------------------------------------------------------------------------------------------------------------------------------------------------------------------------------------------------------------------------------------------------------------------------------------------------------------------------tccc----acttaattcatattaatttaaaaataaatt-aataacaatttttaataaaataaataattaattttatttttatattgaattttaaattcaatcttaaagatttaatctttttattaaaattaataaattaatataaaat--aaaacaaaatataacaga--atatatttattaaaatttaatttattaaaatttccacatgattcatatttatatttcaagaatcaaattcatattatgctgataatttaatttcatttcataatatagttataataattattattataatttcaacattaactgtatatattattttagatttatttataaacaaattttcaaatttatttttattaaaaaatcataatattgaaattatttgaacaattattccaattattattctattaattatttgttttccatcattaaaaattttatatttaattgatgaaattgtaaatccttttttttcaattaaatcaattggtcatcaatgatattg
>sample_0734_mitotype_C2c_lon_23.52099_lat_51.52473
ggcagaataagtgcattgaacttaagattcaaatataaagtatttttaaacttttattaaaatt------------------------------------------------------------------------------------------------------------------------------------------------------------------------------------------------------------------------------------------------------------------------------------------------------------------------------------------------------------------------------------------------------------------------------------------------------------------------------tccc----acttaattcatattaatttaaaaataaatt-aataacaatttttaataaaataaataattaattttatttttatattgaattttaaattcaatcttaaagatttaatctttttattaaaattaataaattaatataaaat--aaaacaaaatataacaga--atatatttattaaaatttaatttattaaaatttccacatgatttatatttatatttcaagaatcaaattcatattatgctgataatttaatttcatttcataatatagttataataattattattataatttcaacattaactgtatatattattttagatttatttataaacaaattctcaaatttatttttattaaaaaatcataatattgaaattatttgaacaattattccaattattattctattaattatttgttttccatcattaaaaattttatatttaattgatgaaattgtaaatccttttttttcaattaaatcaattggtcatcaatgatattg
>sample_0735_mitotype_C2c_lon_23.61786_lat_51.32282
ggcagaataagtgcattgaacttaagattcaaatataaagtatttttaaacttttattaaaatt------------------------------------------------------------------------------------------------------------------------------------------------------------------------------------------------------------------------------------------------------------------------------------------------------------------------------------------------------------------------------------------------------------------------------------------------------------------------------tccc----acttaattcatattaatttaaaaataaatt-aataacaatttttaataaaataaataattaattttatttttatattgaattttaaattcaatcttaaagatttaatctttttattaaaattaataaattaatataaaat--aaaacaaaatataacaga--atatatttattaaaatttaatttattaaaatttccacatgatttatatttatatttcaagaatcaaattcatattatgctgataatttaatttcatttcataatatagttataataattattattataatttcaacattaactgtatatattattttagatttatttataaacaaattctcaaatttatttttattaaaaaatcataatattgaaattatttgaacaattattccaattattattctattaattatttgttttccatcattaaaaattttatatttaattgatgaaattgtaaatccttttttttcaattaaatcaattggtcatcaatgatattg
>sample_0744_mitotype_M4s_lon_23.54231_lat_51.58495
ggcagaataagtgcattgaacttaagattcaaatataaagtattttttaacttttattaaaattaataaattaatataaaatatga-------------attatatttattaaaatttaatttattaaaattttccacttaattcattttaatttaaaaatataattaaataacaatttttaataaaataaata-----------------------------------------------------------------------------------------------------------------------------------------------------------------------------------------------------attaattttatttttatattgaattttaaattcaatcttaaagatttaatctttttattaaaattaataaattaatataaaaaataaaacaaaatataacaaaatatatttattaaaatttaatttattaaaatttccc----acttaattcattttaatttaaaaataaattaaataacaatttttaataaaataaataattaattttatttttatattgaattttaaattcaatcttaaagatttaatctttttattaaaattaataaattaatataaaaaataaaacaaaatataacaaa--atatatttattaaaatttaatttattaaaatttccacatgattcatatttatatttcaagaatcaaattcatattatgctgataatttaatttcatttcataatatagttataataatcattattataatttcaacattaactgtatatattattttagatttatttataaacaaattttcaaatttatttttattaaaaaatcataatattgaaattatttgaacaattattccaattattattctattaattatttgttttccatcattaaaaattttatatttaattgatgaaattgtaaatccttttttttcaattaaatcaattggtcatcaatgatattg
>sample_0745_mitotype_C2c_lon_23.79164_lat_51.17285
ggcagaataagtgcattgaacttaagattcaaatataaagtatttttaaacttttattaaaatt------------------------------------------------------------------------------------------------------------------------------------------------------------------------------------------------------------------------------------------------------------------------------------------------------------------------------------------------------------------------------------------------------------------------------------------------------------------------------tccc----acttaattcatattaatttaaaaataaatt-aataacaatttttaataaaataaataattaattttatttttatattgaattttaaattcaatcttaaagatttaatctttttattaaaattaataaattaatataaaat--aaaacaaaatataacaga--atatatttattaaaatttaatttattaaaatttccacatgatttatatttatatttcaagaatcaaattcatattatgctgataatttaatttcatttcataatatagttataataattattattataatttcaacattaactgtatatattattttagatttatttataaacaaattctcaaatttatttttattaaaaaatcataatattgaaattatttgaacaattattccaattattattctattaattatttgttttccatcattaaaaattttatatttaattgatgaaattgtaaatccttttttttcaattaaatcaattggtcatcaatgatattg
>sample_0751_mitotype_M4rc_lon_24.02573_lat_50.59935
ggcagaataagtgcattgaacttaagattcaaatataaagtattttttaacttttattaaaattaataaattaatataaaatatga-------------attatatttattaaaatttaatttattaaaattttccacttaattcattttaatttaaaaatataattaaataacaatttttaataaaataaata-----------------------------------------------------------------------------------------------------------------------------------------------------------------------------------------------------attaattttatttttatattgaattttaaattcaatcttaaagatttaatctttttattaaaattaataaattaatataaaaaataaaacaaaatataacaaaatatatttattaaaatttaatttattaaaatttccc----acttaattcattttaatttaaaaataaattaaataacaatttttaataaaataaataattaattttatttttatattgaattttaaattcaatcttaaagatttaatctttttattaaaattaataaattaatataaaaaataaaacaaaatataacaaaatatatatttattaaaatttaatttattaaaatttccacatgattcatatttatatttcaagaatcaaattcatattatgctgataatttaatttcatttcataatatagttataataatcattattataatttcaacattaactgtatatattattttagatttatttataaacaaattttcaaatttatttttattaaaaaatcataatattgaaattatttgaacagttattccaattattattctattaattatttgttttccatcattaaaaattttatatttaattgatgaaattgtaaatccttttttttcaattaaatcaattggtcatcaatgatattg
>sample_0752_mitotype_C2c_lon_24.0103_lat_50.63773
ggcagaataagtgcattgaacttaagattcaaatataaagtatttttaaacttttattaaaatt------------------------------------------------------------------------------------------------------------------------------------------------------------------------------------------------------------------------------------------------------------------------------------------------------------------------------------------------------------------------------------------------------------------------------------------------------------------------------tccc----acttaattcatattaatttaaaaataaatt-aataacaatttttaataaaataaataattaattttatttttatattgaattttaaattcaatcttaaagatttaatctttttattaaaattaataaattaatataaaat--aaaacaaaatataacaga--atatatttattaaaatttaatttattaaaatttccacatgatttatatttatatttcaagaatcaaattcatattatgctgataatttaatttcatttcataatatagttataataattattattataatttcaacattaactgtatatattattttagatttatttataaacaaattctcaaatttatttttattaaaaaatcataatattgaaattatttgaacaattattccaattattattctattaattatttgttttccatcattaaaaattttatatttaattgatgaaattgtaaatccttttttttcaattaaatcaattggtcatcaatgatattg
>sample_0761_mitotype_C2j_lon_22.92457_lat_49.83718
ggcagaataagtgcattgaacttaagattcaaatataaagtatttttaaacttttattaaaatt------------------------------------------------------------------------------------------------------------------------------------------------------------------------------------------------------------------------------------------------------------------------------------------------------------------------------------------------------------------------------------------------------------------------------------------------------------------------------tccc----acttaattcatattaatttaaaaataaatt-aataacaatttttaataaaataaataattaattttatttttatattgaattttaaattcaatcttaaagatttaatctttttattaaaattaataaattaatatataat--aaaacaaaatataacaga--atatatttattaaaatttaatttattaaaatttccacatgattcatatttatatttcaagaatcaaattcatattatgctgataatttaatttcatttcataatatagttataataattattattataatttcaacattaactgtatatattattttagatttatttataaacaaattttcaaatttatttttattaaaaaatcataatattgaaattatttgaacaattattccaattattattctattaattatttgttttccatcattaaaaattttatatttaattgatgaaattgtaaatccttttttttcaattaaatcaattggtcatcaatgatattg
>sample_0762_mitotype_C2c_lon_24.00829_lat_50.56307
ggcagaataagtgcattgaacttaagattcaaatataaagtatttttaaacttttattaaaatt------------------------------------------------------------------------------------------------------------------------------------------------------------------------------------------------------------------------------------------------------------------------------------------------------------------------------------------------------------------------------------------------------------------------------------------------------------------------------tccc----acttaattcatattaatttaaaaataaatt-aataacaatttttaataaaataaataattaattttatttttatattgaattttaaattcaatcttaaagatttaatctttttattaaaattaataaattaatataaaat--aaaacaaaatataacaga--atatatttattaaaatttaatttattaaaatttccacatgatttatatttatatttcaagaatcaaattcatattatgctgataatttaatttcatttcataatatagttataataattattattataatttcaacattaactgtatatattattttagatttatttataaacaaattctcaaatttatttttattaaaaaatcataatattgaaattatttgaacaattattccaattattattctattaattatttgttttccatcattaaaaattttatatttaattgatgaaattgtaaatccttttttttcaattaaatcaattggtcatcaatgatattg
>sample_0771_mitotype_C2c_lon_23.51241_lat_52.13462
ggcagaataagtgcattgaacttaagattcaaatataaagtatttttaaacttttattaaaatt------------------------------------------------------------------------------------------------------------------------------------------------------------------------------------------------------------------------------------------------------------------------------------------------------------------------------------------------------------------------------------------------------------------------------------------------------------------------------tccc----acttaattcatattaatttaaaaataaatt-aataacaatttttaataaaataaataattaattttatttttatattgaattttaaattcaatcttaaagatttaatctttttattaaaattaataaattaatataaaat--aaaacaaaatataacaga--atatatttattaaaatttaatttattaaaatttccacatgatttatatttatatttcaagaatcaaattcatattatgctgataatttaatttcatttcataatatagttataataattattattataatttcaacattaactgtatatattattttagatttatttataaacaaattctcaaatttatttttattaaaaaatcataatattgaaattatttgaacaattattccaattattattctattaattatttgttttccatcattaaaaattttatatttaattgatgaaattgtaaatccttttttttcaattaaatcaattggtcatcaatgatattg
>sample_0772_mitotype_C2c_lon_23.46653_lat_52.15176
ggcagaataagtgcattgaacttaagattcaaatataaagtatttttaaacttttattaaaatt------------------------------------------------------------------------------------------------------------------------------------------------------------------------------------------------------------------------------------------------------------------------------------------------------------------------------------------------------------------------------------------------------------------------------------------------------------------------------tccc----acttaattcatattaatttaaaaataaatt-aataacaatttttaataaaataaataattaattttatttttatattgaattttaaattcaatcttaaagatttaatctttttattaaaattaataaattaatataaaat--aaaacaaaatataacaga--atatatttattaaaatttaatttattaaaatttccacatgatttatatttatatttcaagaatcaaattcatattatgctgataatttaatttcatttcataatatagttataataattattattataatttcaacattaactgtatatattattttagatttatttataaacaaattctcaaatttatttttattaaaaaatcataatattgaaattatttgaacaattattccaattattattctattaattatttgttttccatcattaaaaattttatatttaattgatgaaattgtaaatccttttttttcaattaaatcaattggtcatcaatgatattg
>sample_0780_mitotype_C2c_lon_23.22256_lat_52.20045
ggcagaataagtgcattgaacttaagattcaaatataaagtatttttaaacttttattaaaatt------------------------------------------------------------------------------------------------------------------------------------------------------------------------------------------------------------------------------------------------------------------------------------------------------------------------------------------------------------------------------------------------------------------------------------------------------------------------------tccc----acttaattcatattaatttaaaaataaatt-aataacaatttttaataaaataaataattaattttatttttatattgaattttaaattcaatcttaaagatttaatctttttattaaaattaataaattaatataaaat--aaaacaaaatataacaga--atatatttattaaaatttaatttattaaaatttccacatgatttatatttatatttcaagaatcaaattcatattatgctgataatttaatttcatttcataatatagttataataattattattataatttcaacattaactgtatatattattttagatttatttataaacaaattctcaaatttatttttattaaaaaatcataatattgaaattatttgaacaattattccaattattattctattaattatttgttttccatcattaaaaattttatatttaattgatgaaattgtaaatccttttttttcaattaaatcaattggtcatcaatgatattg
>sample_0781_mitotype_C2j_lon_23.95027_lat_50.44065
ggcagaataagtgcattgaacttaagattcaaatataaagtatttttaaacttttattaaaatt------------------------------------------------------------------------------------------------------------------------------------------------------------------------------------------------------------------------------------------------------------------------------------------------------------------------------------------------------------------------------------------------------------------------------------------------------------------------------tccc----acttaattcatattaatttaaaaataaatt-aataacaatttttaataaaataaataattaattttatttttatattgaattttaaattcaatcttaaagatttaatctttttattaaaattaataaattaatatataat--aaaacaaaatataacaga--atatatttattaaaatttaatttattaaaatttccacatgattcatatttatatttcaagaatcaaattcatattatgctgataatttaatttcatttcataatatagttataataattattattataatttcaacattaactgtatatattattttagatttatttataaacaaattttcaaatttatttttattaaaaaatcataatattgaaattatttgaacaattattccaattattattctattaattatttgttttccatcattaaaaattttatatttaattgatgaaattgtaaatccttttttttcaattaaatcaattggtcatcaatgatattg
>sample_0783_mitotype_C2e_lon_23.76603_lat_50.4209
ggcagaataagtgcattgaacttaagattcaaatataaagtatttttaaacttttattaaaatt------------------------------------------------------------------------------------------------------------------------------------------------------------------------------------------------------------------------------------------------------------------------------------------------------------------------------------------------------------------------------------------------------------------------------------------------------------------------------tccc----acttaattcatattaatttaaaaataaatt-aataacaa-ttttaataaaataaataattaattttatttttatattgaattttaaattcaatcttaaagatttaatctttttattaaaattaataaattaatataaaat--aaaacaaaatataacaga--atatatttattaaaatttaatttattaaaatttccacatgattcatatttatatttcaagaatcaaattcatattatgctgataatttaatttcatttcataatatagttataataattattattataatttcaacattaactgtatatattattttagatttatttataaacaaattttcaaatttatttttattaaaaaatcataatattgaaattatttgaacaattattccaattattattctattaattatttgttttccatcattaaaaattttatatttaattgatgaaattgtaaatccttttttttcaattaaatcaattggtcatcaatgatattg
>sample_0788_mitotype_C2c_lon_22.64437_lat_49.49267
ggcagaataagtgcattgaacttaagattcaaatataaagtatttttaaacttttattaaaatt------------------------------------------------------------------------------------------------------------------------------------------------------------------------------------------------------------------------------------------------------------------------------------------------------------------------------------------------------------------------------------------------------------------------------------------------------------------------------tccc----acttaattcatattaatttaaaaataaatt-aataacaatttttaataaaataaataattaattttatttttatattgaattttaaattcaatcttaaagatttaatctttttattaaaattaataaattaatataaaat--aaaacaaaatataacaga--atatatttattaaaatttaatttattaaaatttccacatgatttatatttatatttcaagaatcaaattcatattatgctgataatttaatttcatttcataatatagttataataattattattataatttcaacattaactgtatatattattttagatttatttataaacaaattctcaaatttatttttattaaaaaatcataatattgaaattatttgaacaattattccaattattattctattaattatttgttttccatcattaaaaattttatatttaattgatgaaattgtaaatccttttttttcaattaaatcaattggtcatcaatgatattg
>sample_0789_mitotype_C2c_lon_22.96616_lat_49.91917
ggcagaataagtgcattgaacttaagattcaaatataaagtatttttaaacttttattaaaatt------------------------------------------------------------------------------------------------------------------------------------------------------------------------------------------------------------------------------------------------------------------------------------------------------------------------------------------------------------------------------------------------------------------------------------------------------------------------------tccc----acttaattcatattaatttaaaaataaatt-aataacaatttttaataaaataaataattaattttatttttatattgaattttaaattcaatcttaaagatttaatctttttattaaaattaataaattaatataaaat--aaaacaaaatataacaga--atatatttattaaaatttaatttattaaaatttccacatgatttatatttatatttcaagaatcaaattcatattatgctgataatttaatttcatttcataatatagttataataattattattataatttcaacattaactgtatatattattttagatttatttataaacaaattctcaaatttatttttattaaaaaatcataatattgaaattatttgaacaattattccaattattattctattaattatttgttttccatcattaaaaattttatatttaattgatgaaattgtaaatccttttttttcaattaaatcaattggtcatcaatgatattg
>sample_0796_mitotype_C2e_lon_23.59887_lat_51.81991
ggcagaataagtgcattgaacttaagattcaaatataaagtatttttaaacttttattaaaatt------------------------------------------------------------------------------------------------------------------------------------------------------------------------------------------------------------------------------------------------------------------------------------------------------------------------------------------------------------------------------------------------------------------------------------------------------------------------------tccc----acttaattcatattaatttaaaaataaatt-aataacaa-ttttaataaaataaataattaattttatttttatattgaattttaaattcaatcttaaagatttaatctttttattaaaattaataaattaatataaaat--aaaacaaaatataacaga--atatatttattaaaatttaatttattaaaatttccacatgattcatatttatatttcaagaatcaaattcatattatgctgataatttaatttcatttcataatatagttataataattattattataatttcaacattaactgtatatattattttagatttatttataaacaaattttcaaatttatttttattaaaaaatcataatattgaaattatttgaacaattattccaattattattctattaattatttgttttccatcattaaaaattttatatttaattgatgaaattgtaaatccttttttttcaattaaatcaattggtcatcaatgatattg
>sample_0797_mitotype_C2cd_lon_24.06102_lat_50.68291
ggcagaataagtgcattgaacttaagattcaaatataaagtatttttaaacttttattaaaatt------------------------------------------------------------------------------------------------------------------------------------------------------------------------------------------------------------------------------------------------------------------------------------------------------------------------------------------------------------------------------------------------------------------------------------------------------------------------------tccc----acttaattcatattaatttaaaaataaatt-aataacaatttttaataaaataaataattaattttatttttatattgaattttaaattcaatcttaaagatttaatctttttattaaaattaataaattaatataaat---aaaacaaaatataacaga--atatatttattaaaatttaatttattaaaatttccacatgatttatatttatatttcaagaatcaaattcatattatgctgataatttaatttcatttcataatatagttataataattattattataatttcaacattaactgtatatattattttagatttatttataaacaaattctcaaatttatttttattaaaaaatcataatattgaaattatttgaacaattattccaattattattctattaattatttgttttccatcattaaaaattttatatttaattgatgaaattgtaaatccttttttttcaattaaatcaattggtcatcaatgatattg
>sample_0805_mitotype_C2c_lon_24.01198_lat_50.72729
ggcagaataagtgcattgaacttaagattcaaatataaagtatttttaaacttttattaaaatt------------------------------------------------------------------------------------------------------------------------------------------------------------------------------------------------------------------------------------------------------------------------------------------------------------------------------------------------------------------------------------------------------------------------------------------------------------------------------tccc----acttaattcatattaatttaaaaataaatt-aataacaatttttaataaaataaataattaattttatttttatattgaattttaaattcaatcttaaagatttaatctttttattaaaattaataaattaatataaaat--aaaacaaaatataacaga--atatatttattaaaatttaatttattaaaatttccacatgatttatatttatatttcaagaatcaaattcatattatgctgataatttaatttcatttcataatatagttataataattattattataatttcaacattaactgtatatattattttagatttatttataaacaaattctcaaatttatttttattaaaaaatcataatattgaaattatttgaacaattattccaattattattctattaattatttgttttccatcattaaaaattttatatttaattgatgaaattgtaaatccttttttttcaattaaatcaattggtcatcaatgatattg
>sample_0806_mitotype_C2e_lon_23.35042_lat_52.17629
ggcagaataagtgcattgaacttaagattcaaatataaagtatttttaaacttttattaaaatt------------------------------------------------------------------------------------------------------------------------------------------------------------------------------------------------------------------------------------------------------------------------------------------------------------------------------------------------------------------------------------------------------------------------------------------------------------------------------tccc----acttaattcatattaatttaaaaataaatt-aataacaa-ttttaataaaataaataattaattttatttttatattgaattttaaattcaatcttaaagatttaatctttttattaaaattaataaattaatataaaat--aaaacaaaatataacaga--atatatttattaaaatttaatttattaaaatttccacatgattcatatttatatttcaagaatcaaattcatattatgctgataatttaatttcatttcataatatagttataataattattattataatttcaacattaactgtatatattattttagatttatttataaacaaattttcaaatttatttttattaaaaaatcataatattgaaattatttgaacaattattccaattattattctattaattatttgttttccatcattaaaaattttatatttaattgatgaaattgtaaatccttttttttcaattaaatcaattggtcatcaatgatattg
>sample_0815_mitotype_C2e_lon_24.01555_lat_50.87434
ggcagaataagtgcattgaacttaagattcaaatataaagtatttttaaacttttattaaaatt------------------------------------------------------------------------------------------------------------------------------------------------------------------------------------------------------------------------------------------------------------------------------------------------------------------------------------------------------------------------------------------------------------------------------------------------------------------------------tccc----acttaattcatattaatttaaaaataaatt-aataacaa-ttttaataaaataaataattaattttatttttatattgaattttaaattcaatcttaaagatttaatctttttattaaaattaataaattaatataaaat--aaaacaaaatataacaga--atatatttattaaaatttaatttattaaaatttccacatgattcatatttatatttcaagaatcaaattcatattatgctgataatttaatttcatttcataatatagttataataattattattataatttcaacattaactgtatatattattttagatttatttataaacaaattttcaaatttatttttattaaaaaatcataatattgaaattatttgaacaattattccaattattattctattaattatttgttttccatcattaaaaattttatatttaattgatgaaattgtaaatccttttttttcaattaaatcaattggtcatcaatgatattg
>sample_0816_mitotype_C2c_lon_23.97379_lat_50.47457
ggcagaataagtgcattgaacttaagattcaaatataaagtatttttaaacttttattaaaatt------------------------------------------------------------------------------------------------------------------------------------------------------------------------------------------------------------------------------------------------------------------------------------------------------------------------------------------------------------------------------------------------------------------------------------------------------------------------------tccc----acttaattcatattaatttaaaaataaatt-aataacaatttttaataaaataaataattaattttatttttatattgaattttaaattcaatcttaaagatttaatctttttattaaaattaataaattaatataaaat--aaaacaaaatataacaga--atatatttattaaaatttaatttattaaaatttccacatgatttatatttatatttcaagaatcaaattcatattatgctgataatttaatttcatttcataatatagttataataattattattataatttcaacattaactgtatatattattttagatttatttataaacaaattctcaaatttatttttattaaaaaatcataatattgaaattatttgaacaattattccaattattattctattaattatttgttttccatcattaaaaattttatatttaattgatgaaattgtaaatccttttttttcaattaaatcaattggtcatcaatgatattg
>sample_0825_mitotype_C2c_lon_23.65772_lat_52.02851
ggcagaataagtgcattgaacttaagattcaaatataaagtatttttaaacttttattaaaatt------------------------------------------------------------------------------------------------------------------------------------------------------------------------------------------------------------------------------------------------------------------------------------------------------------------------------------------------------------------------------------------------------------------------------------------------------------------------------tccc----acttaattcatattaatttaaaaataaatt-aataacaatttttaataaaataaataattaattttatttttatattgaattttaaattcaatcttaaagatttaatctttttattaaaattaataaattaatataaaat--aaaacaaaatataacaga--atatatttattaaaatttaatttattaaaatttccacatgatttatatttatatttcaagaatcaaattcatattatgctgataatttaatttcatttcataatatagttataataattattattataatttcaacattaactgtatatattattttagatttatttataaacaaattctcaaatttatttttattaaaaaatcataatattgaaattatttgaacaattattccaattattattctattaattatttgttttccatcattaaaaattttatatttaattgatgaaattgtaaatccttttttttcaattaaatcaattggtcatcaatgatattg
>sample_0826_mitotype_C2c_lon_23.67126_lat_51.98703
ggcagaataagtgcattgaacttaagattcaaatataaagtatttttaaacttttattaaaatt------------------------------------------------------------------------------------------------------------------------------------------------------------------------------------------------------------------------------------------------------------------------------------------------------------------------------------------------------------------------------------------------------------------------------------------------------------------------------tccc----acttaattcatattaatttaaaaataaatt-aataacaatttttaataaaataaataattaattttatttttatattgaattttaaattcaatcttaaagatttaatctttttattaaaattaataaattaatataaaat--aaaacaaaatataacaga--atatatttattaaaatttaatttattaaaatttccacatgatttatatttatatttcaagaatcaaattcatattatgctgataatttaatttcatttcataatatagttataataattattattataatttcaacattaactgtatatattattttagatttatttataaacaaattctcaaatttatttttattaaaaaatcataatattgaaattatttgaacaattattccaattattattctattaattatttgttttccatcattaaaaattttatatttaattgatgaaattgtaaatccttttttttcaattaaatcaattggtcatcaatgatattg
>sample_0835_mitotype_C2c_lon_23.5412_lat_52.1052
ggcagaataagtgcattgaacttaagattcaaatataaagtatttttaaacttttattaaaatt------------------------------------------------------------------------------------------------------------------------------------------------------------------------------------------------------------------------------------------------------------------------------------------------------------------------------------------------------------------------------------------------------------------------------------------------------------------------------tccc----acttaattcatattaatttaaaaataaatt-aataacaatttttaataaaataaataattaattttatttttatattgaattttaaattcaatcttaaagatttaatctttttattaaaattaataaattaatataaaat--aaaacaaaatataacaga--atatatttattaaaatttaatttattaaaatttccacatgatttatatttatatttcaagaatcaaattcatattatgctgataatttaatttcatttcataatatagttataataattattattataatttcaacattaactgtatatattattttagatttatttataaacaaattctcaaatttatttttattaaaaaatcataatattgaaattatttgaacaattattccaattattattctattaattatttgttttccatcattaaaaattttatatttaattgatgaaattgtaaatccttttttttcaattaaatcaattggtcatcaatgatattg
>sample_0836_mitotype_C2c_lon_23.62371_lat_51.94818
ggcagaataagtgcattgaacttaagattcaaatataaagtatttttaaacttttattaaaatt------------------------------------------------------------------------------------------------------------------------------------------------------------------------------------------------------------------------------------------------------------------------------------------------------------------------------------------------------------------------------------------------------------------------------------------------------------------------------tccc----acttaattcatattaatttaaaaataaatt-aataacaatttttaataaaataaataattaattttatttttatattgaattttaaattcaatcttaaagatttaatctttttattaaaattaataaattaatataaaat--aaaacaaaatataacaga--atatatttattaaaatttaatttattaaaatttccacatgatttatatttatatttcaagaatcaaattcatattatgctgataatttaatttcatttcataatatagttataataattattattataatttcaacattaactgtatatattattttagatttatttataaacaaattctcaaatttatttttattaaaaaatcataatattgaaattatttgaacaattattccaattattattctattaattatttgttttccatcattaaaaattttatatttaattgatgaaattgtaaatccttttttttcaattaaatcaattggtcatcaatgatattg
>sample_0838_mitotype_M4ta_lon_18.09746_lat_52.96794
ggcagaataagtgcattgaacttaagattcaaatataaagtattttttaacttttattaaaattaataaattaatataaaatatga-------------attatatttattaaaatttaatttattaaaattttccacttaattcattttaatttaaaaatataattaaataacaatttttaataaaataaata-----------------------------------------------------------------------------------------------------------------------------------------------------------------------------------------------------attaattttatttttatattgaattttaaattcaatcttaaagatttaatctttttattaaaattaataaattaatataataaataaaacaaaatataacaaaatatatttattaaaatttaatttattaaaatttccc----acttaattcattttaatttaaaaataaattaaataacaatttttaataaaataaataattaattttatttttatattgaattttaaattcaatcttaaagatttaatctttttattaaaattaataaattaatataaaaaataaaacaaaatataacaaa--atatatttattaaaatttaatttattaaaatttccacatgattcatatttatatttcaagaatcaaattcatattatgctgataatttaatttcatttcataatatagttataataatcattattataatttcaacattaactgtatatattattttagatttatttataaacaaattttcaaatttatttttattaaaaaatcataatattgaaattatttgaacagttattccaattattattctattaattatttgttttccatcattaaaaattttatatttaattgatgaaattataaatccttttttttcaattaaatcaattggtcatcaatgatattg
>sample_0839_mitotype_C1a_lon_18.24808_lat_52.76852
ggcagaataagtgcattgaacttaagattcaaatataaagtatttttaaacttttattaaaatt------------------------------------------------------------------------------------------------------------------------------------------------------------------------------------------------------------------------------------------------------------------------------------------------------------------------------------------------------------------------------------------------------------------------------------------------------------------------------tccc---cacttaattcatattaatttaaaaataaatt-aataacaatttttaataaaataaataattaattttatttttatattgaattttaaattcaatcttaaagatttaatctttttattaaaattaataaattaatataaaat--aaaacaaaatataacaga--atatatttattaaaatttaatttattaaaatttccacatgatttatatttatatttcaagaatcaaattcatattatgctgataatttaatttcatttcataatatagttataataattattattataatttcaacattaactgtatatattattttagatttatttataaacaaattctcaaatttatttttattaaaaaatcataatattgaaattatttgaacaattattccaattattattctattaattatttgttttccatcattaaaaattttatatttaattgatgaaattgtaaatccttttttttcaattaaatcaattggtcatcaatgatattg
>sample_0848_mitotype_M4r_lon_18.31106_lat_52.48848
ggcagaataagtgcattgaacttaagattcaaatataaagtattttttaacttttattaaaattaataaattaatataaaatatga-------------attatatttattaaaatttaatttattaaaattttccacttaattcattttaatttaaaaatataattaaataacaatttttaataaaataaata-----------------------------------------------------------------------------------------------------------------------------------------------------------------------------------------------------attaattttatttttatattgaattttaaattcaatcttaaagatttaatctttttattaaaattaataaattaatataaaaaataaaacaaaatataacaaaatatatttattaaaatttaatttattaaaatttccc----acttaattcattttaatttaaaaataaattaaataacaatttttaataaaataaataattaattttatttttatattgaattttaaattcaatcttaaagatttaatctttttattaaaattaataaattaatataaaaaataaaacaaaatataacaaa--atatatttattaaaatttaatttattaaaatttccacatgattcatatttatatttcaagaatcaaattcatattatgctgataatttaatttcatttcataatatagttataataatcattattataatttcaacattaactgtatatattattttagatttatttataaacaaattttcaaatttatttttattaaaaaatcataatattgaaattatttgaacagttattccaattattattctattaattatttgttttccatcattaaaaattttatatttaattgatgaaattgtaaatccttttttttcaattaaatcaattggtcatcaatgatattg
>sample_0851_mitotype_M4rb_lon_18.3358_lat_52.44998
ggcagaataagtgcattgaacttaagattcaaatataaagtattttttaacttttattaaaattaataaattaatataaaatatga-------------attatatttattaaaatttaatttattaaaattttccacttaattcattttaatttaaaaatataattaaataacaatttttaataaaataaata-----------------------------------------------------------------------------------------------------------------------------------------------------------------------------------------------------attaattttatttttatattgaattttaaattcaatcttaaagatttaatctttttattaaaattaataaattaatataaaaaataaaacaaaatataacaaaatatatttattaaaatttaatttattaaaatttccc----acttaattcattttaatttaaaaataaattaaataacaatttttaataaaataaataattaattttatttttatattgaattttaaattcaatcttaaagatttaatctttttattaaaattaataaattaatataaaaa-taaaacaaaatataacaaa--atatatttattaaaatttaatttattaaaatttccacatgattcatatttatatttcaagaatcaaattcatattatgctgataatttaatttcatttcataatatagttataataatcattattataatttcaacattaactgtatatattattttagatttatttataaacaaattttcaaatttatttttattaaaaaatcataatattgaaattatttgaacagttattccaattattattctattaattatttgttttccatcattaaaaattttatatttaattgatgaaattgtaaatccttttttttcaattaaatcaattggtcatcaatgatattg
>sample_0856_mitotype_M4t_lon_18.32425_lat_52.23471
ggcagaataagtgcattgaacttaagattcaaatataaagtattttttaacttttattaaaattaataaattaatataaaatatga-------------attatatttattaaaatttaatttattaaaattttccacttaattcattttaatttaaaaatataattaaataacaatttttaataaaataaata-----------------------------------------------------------------------------------------------------------------------------------------------------------------------------------------------------attaattttatttttatattgaattttaaattcaatcttaaagatttaatctttttattaaaattaataaattaatataaaaaataaaacaaaatataacaaaatatatttattaaaatttaatttattaaaatttccc----acttaattcattttaatttaaaaataaattaaataacaatttttaataaaataaataattaattttatttttatattgaattttaaattcaatcttaaagatttaatctttttattaaaattaataaattaatataaaaaataaaacaaaatataacaaa--atatatttattaaaatttaatttattaaaatttccacatgattcatatttatatttcaagaatcaaattcatattatgctgataatttaatttcatttcataatatagttataataatcattattataatttcaacattaactgtatatattattttagatttatttataaacaaattttcaaatttatttttattaaaaaatcataatattgaaattatttgaacagttattccaattattattctattaattatttgttttccatcattaaaaattttatatttaattgatgaaattataaatccttttttttcaattaaatcaattggtcatcaatgatattg
>sample_0857_mitotype_C2c_lon_18.32425_lat_52.23471
ggcagaataagtgcattgaacttaagattcaaatataaagtatttttaaacttttattaaaatt------------------------------------------------------------------------------------------------------------------------------------------------------------------------------------------------------------------------------------------------------------------------------------------------------------------------------------------------------------------------------------------------------------------------------------------------------------------------------tccc----acttaattcatattaatttaaaaataaatt-aataacaatttttaataaaataaataattaattttatttttatattgaattttaaattcaatcttaaagatttaatctttttattaaaattaataaattaatataaaat--aaaacaaaatataacaga--atatatttattaaaatttaatttattaaaatttccacatgatttatatttatatttcaagaatcaaattcatattatgctgataatttaatttcatttcataatatagttataataattattattataatttcaacattaactgtatatattattttagatttatttataaacaaattctcaaatttatttttattaaaaaatcataatattgaaattatttgaacaattattccaattattattctattaattatttgttttccatcattaaaaattttatatttaattgatgaaattgtaaatccttttttttcaattaaatcaattggtcatcaatgatattg
>sample_0858_mitotype_C2c_lon_18.25072_lat_52.15037
ggcagaataagtgcattgaacttaagattcaaatataaagtatttttaaacttttattaaaatt------------------------------------------------------------------------------------------------------------------------------------------------------------------------------------------------------------------------------------------------------------------------------------------------------------------------------------------------------------------------------------------------------------------------------------------------------------------------------tccc----acttaattcatattaatttaaaaataaatt-aataacaatttttaataaaataaataattaattttatttttatattgaattttaaattcaatcttaaagatttaatctttttattaaaattaataaattaatataaaat--aaaacaaaatataacaga--atatatttattaaaatttaatttattaaaatttccacatgatttatatttatatttcaagaatcaaattcatattatgctgataatttaatttcatttcataatatagttataataattattattataatttcaacattaactgtatatattattttagatttatttataaacaaattctcaaatttatttttattaaaaaatcataatattgaaattatttgaacaattattccaattattattctattaattatttgttttccatcattaaaaattttatatttaattgatgaaattgtaaatccttttttttcaattaaatcaattggtcatcaatgatattg
>sample_0862_mitotype_C2c_lon_18.25352_lat_52.81365
ggcagaataagtgcattgaacttaagattcaaatataaagtatttttaaacttttattaaaatt------------------------------------------------------------------------------------------------------------------------------------------------------------------------------------------------------------------------------------------------------------------------------------------------------------------------------------------------------------------------------------------------------------------------------------------------------------------------------tccc----acttaattcatattaatttaaaaataaatt-aataacaatttttaataaaataaataattaattttatttttatattgaattttaaattcaatcttaaagatttaatctttttattaaaattaataaattaatataaaat--aaaacaaaatataacaga--atatatttattaaaatttaatttattaaaatttccacatgatttatatttatatttcaagaatcaaattcatattatgctgataatttaatttcatttcataatatagttataataattattattataatttcaacattaactgtatatattattttagatttatttataaacaaattctcaaatttatttttattaaaaaatcataatattgaaattatttgaacaattattccaattattattctattaattatttgttttccatcattaaaaattttatatttaattgatgaaattgtaaatccttttttttcaattaaatcaattggtcatcaatgatattg
>sample_0863_mitotype_C2c_lon_18.30489_lat_52.56416
ggcagaataagtgcattgaacttaagattcaaatataaagtatttttaaacttttattaaaatt------------------------------------------------------------------------------------------------------------------------------------------------------------------------------------------------------------------------------------------------------------------------------------------------------------------------------------------------------------------------------------------------------------------------------------------------------------------------------tccc----acttaattcatattaatttaaaaataaatt-aataacaatttttaataaaataaataattaattttatttttatattgaattttaaattcaatcttaaagatttaatctttttattaaaattaataaattaatataaaat--aaaacaaaatataacaga--atatatttattaaaatttaatttattaaaatttccacatgatttatatttatatttcaagaatcaaattcatattatgctgataatttaatttcatttcataatatagttataataattattattataatttcaacattaactgtatatattattttagatttatttataaacaaattctcaaatttatttttattaaaaaatcataatattgaaattatttgaacaattattccaattattattctattaattatttgttttccatcattaaaaattttatatttaattgatgaaattgtaaatccttttttttcaattaaatcaattggtcatcaatgatattg
>sample_0865_mitotype_C2d_lon_18.30489_lat_52.56416
ggcagaataagtgcattgaacttaagattcaaatataaagtatttttaaacttttattaaaatt------------------------------------------------------------------------------------------------------------------------------------------------------------------------------------------------------------------------------------------------------------------------------------------------------------------------------------------------------------------------------------------------------------------------------------------------------------------------------tccc----acttaattcatattaatttaaaaataaatt-aataacaatttttaataaaataaataattaattttatttttatattgaattttaaattcaatcttaaagatttaatctttttattaaaattaataaattaatataaaat--aaaacaaaatataacaga--atatatttattaaaatttaatttattaaaatttccacatgattcatatttatatttcaagaatcaaattcatattatgctgataatttaatttcatttcataatatagttataataattattattataatttcaacattaactgtatatattattttagatttatttataaacaaattttcaaatttatttttattaaaaaatcataatattgaaattatttgaacaattattccaattattattctattaattatttgttttccatcattaaaaattttatatttaattgatgaaattgtaaatccttttttttcaattaaatcaattggtcatcaatgatattg
>sample_0874_mitotype_C2i_lon_18.32015_lat_52.52877
ggcagaataagtgcattgaacttaagattcaaatataaagtatttttaaacttttattaaaatt------------------------------------------------------------------------------------------------------------------------------------------------------------------------------------------------------------------------------------------------------------------------------------------------------------------------------------------------------------------------------------------------------------------------------------------------------------------------------tccc----acttaattcatattaatttaaaaataaatt-aataacaatttttaataaaataaataattaattttatttttatattgaattttaaattcaatcttaaagatttaatctttttattaaaattaataaattaatataaaat--aaaacaaaatataacaaa--atatatttattaaaatttaatttattaaaatttccacatgattcatatttatatttcaagaatcaaattcatattatgctgataatttaatttcatttcataatatagttataataattattattataatttcaacattaactgtatatattattttagatttatttataaacaaattttcaaatttatttttattaaaaaatcataatattgaaattatttgaacaattattccaattattattctattaattatttgttttccatcattaaaaattttatatttaattgatgaaattgtaaatccttttttttcaattaaatcaattggtcatcaatgatattg
>sample_0875_mitotype_C2d_lon_18.3234_lat_52.34724
ggcagaataagtgcattgaacttaagattcaaatataaagtatttttaaacttttattaaaatt------------------------------------------------------------------------------------------------------------------------------------------------------------------------------------------------------------------------------------------------------------------------------------------------------------------------------------------------------------------------------------------------------------------------------------------------------------------------------tccc----acttaattcatattaatttaaaaataaatt-aataacaatttttaataaaataaataattaattttatttttatattgaattttaaattcaatcttaaagatttaatctttttattaaaattaataaattaatataaaat--aaaacaaaatataacaga--atatatttattaaaatttaatttattaaaatttccacatgattcatatttatatttcaagaatcaaattcatattatgctgataatttaatttcatttcataatatagttataataattattattataatttcaacattaactgtatatattattttagatttatttataaacaaattttcaaatttatttttattaaaaaatcataatattgaaattatttgaacaattattccaattattattctattaattatttgttttccatcattaaaaattttatatttaattgatgaaattgtaaatccttttttttcaattaaatcaattggtcatcaatgatattg
>sample_0884_mitotype_C2s_lon_18.34992_lat_52.31224
ggcagaataagtgcattgaacttaagattcaaatataaagtatttttaaacttttattaaaatt------------------------------------------------------------------------------------------------------------------------------------------------------------------------------------------------------------------------------------------------------------------------------------------------------------------------------------------------------------------------------------------------------------------------------------------------------------------------------tccc----acttaattcatattaatttaaaaataaatt-aataacaatttttaataaaataaataattaattttatttttatattgaatttaaaattcaatcttaaagatttaatctttttattaaaattaataaattaatataaaat--aaaacaaaatataacaga--atatatttattaaaatttaatttattaaaatttccacatgattcatatttatatttcaagaatcaaattcatattatgctgataatttaatttcatttcataatatagttataataattattattataatttcaacattaactgtatatattattttagatttatttataaacaaattttcaaatttatttttattaaaaaatcataatattgaaattatttgaacaattattccaattattattctattaattatttgttttccatcattaaaaattttatatttaattgatgaaattgtaaatccttttttttcaattaaatcaattggtcatcaatgatattg
>sample_0885_mitotype_C2cd_lon_18.31348_lat_52.63918
ggcagaataagtgcattgaacttaagattcaaatataaagtatttttaaacttttattaaaatt------------------------------------------------------------------------------------------------------------------------------------------------------------------------------------------------------------------------------------------------------------------------------------------------------------------------------------------------------------------------------------------------------------------------------------------------------------------------------tccc----acttaattcatattaatttaaaaataaatt-aataacaatttttaataaaataaataattaattttatttttatattgaattttaaattcaatcttaaagatttaatctttttattaaaattaataaattaatataaat---aaaacaaaatataacaga--atatatttattaaaatttaatttattaaaatttccacatgatttatatttatatttcaagaatcaaattcatattatgctgataatttaatttcatttcataatatagttataataattattattataatttcaacattaactgtatatattattttagatttatttataaacaaattctcaaatttatttttattaaaaaatcataatattgaaattatttgaacaattattccaattattattctattaattatttgttttccatcattaaaaattttatatttaattgatgaaattgtaaatccttttttttcaattaaatcaattggtcatcaatgatattg
>sample_0892_mitotype_C2c_lon_18.1986_lat_52.85602
ggcagaataagtgcattgaacttaagattcaaatataaagtatttttaaacttttattaaaatt------------------------------------------------------------------------------------------------------------------------------------------------------------------------------------------------------------------------------------------------------------------------------------------------------------------------------------------------------------------------------------------------------------------------------------------------------------------------------tccc----acttaattcatattaatttaaaaataaatt-aataacaatttttaataaaataaataattaattttatttttatattgaattttaaattcaatcttaaagatttaatctttttattaaaattaataaattaatataaaat--aaaacaaaatataacaga--atatatttattaaaatttaatttattaaaatttccacatgatttatatttatatttcaagaatcaaattcatattatgctgataatttaatttcatttcataatatagttataataattattattataatttcaacattaactgtatatattattttagatttatttataaacaaattctcaaatttatttttattaaaaaatcataatattgaaattatttgaacaattattccaattattattctattaattatttgttttccatcattaaaaattttatatttaattgatgaaattgtaaatccttttttttcaattaaatcaattggtcatcaatgatattg
>sample_0893_mitotype_M4t_lon_18.28635_lat_52.40411
ggcagaataagtgcattgaacttaagattcaaatataaagtattttttaacttttattaaaattaataaattaatataaaatatga-------------attatatttattaaaatttaatttattaaaattttccacttaattcattttaatttaaaaatataattaaataacaatttttaataaaataaata-----------------------------------------------------------------------------------------------------------------------------------------------------------------------------------------------------attaattttatttttatattgaattttaaattcaatcttaaagatttaatctttttattaaaattaataaattaatataaaaaataaaacaaaatataacaaaatatatttattaaaatttaatttattaaaatttccc----acttaattcattttaatttaaaaataaattaaataacaatttttaataaaataaataattaattttatttttatattgaattttaaattcaatcttaaagatttaatctttttattaaaattaataaattaatataaaaaataaaacaaaatataacaaa--atatatttattaaaatttaatttattaaaatttccacatgattcatatttatatttcaagaatcaaattcatattatgctgataatttaatttcatttcataatatagttataataatcattattataatttcaacattaactgtatatattattttagatttatttataaacaaattttcaaatttatttttattaaaaaatcataatattgaaattatttgaacagttattccaattattattctattaattatttgttttccatcattaaaaattttatatttaattgatgaaattataaatccttttttttcaattaaatcaattggtcatcaatgatattg
>sample_0902_mitotype_C2d_lon_18.22854_lat_52.99822
ggcagaataagtgcattgaacttaagattcaaatataaagtatttttaaacttttattaaaatt------------------------------------------------------------------------------------------------------------------------------------------------------------------------------------------------------------------------------------------------------------------------------------------------------------------------------------------------------------------------------------------------------------------------------------------------------------------------------tccc----acttaattcatattaatttaaaaataaatt-aataacaatttttaataaaataaataattaattttatttttatattgaattttaaattcaatcttaaagatttaatctttttattaaaattaataaattaatataaaat--aaaacaaaatataacaga--atatatttattaaaatttaatttattaaaatttccacatgattcatatttatatttcaagaatcaaattcatattatgctgataatttaatttcatttcataatatagttataataattattattataatttcaacattaactgtatatattattttagatttatttataaacaaattttcaaatttatttttattaaaaaatcataatattgaaattatttgaacaattattccaattattattctattaattatttgttttccatcattaaaaattttatatttaattgatgaaattgtaaatccttttttttcaattaaatcaattggtcatcaatgatattg
>sample_0903_mitotype_M4rb'_lon_18.1645_lat_52.97346
ggcagaataagtgcattgaacttaagattcaaatataaagtattttttaacttttattaaaattaataaattaatataaaatatga-------------attatatttattaaaatttaatttattaaaattttccacttaattcattttaatttaaaaatataattaaataacaatttttaataaaataaataattaattttatttttatattgaattttaaattcaatcttaaagatttaatctttttattaaaattaataaattaatataaaaaataaaacaaaatataacaaaatatatttattaaaatttaatttattaaaattttccacttaattcattttaatttaaaaatataattaaataacaatttttaataaaataaataattaattttatttttatattgaattttaaattcaatcttaaagatttaatctttttattaaaattaataaattaatataaaaaataaaacaaaatataacaaaatatatttattaaaatttaatttattaaaatttccc----acttaattcattttaatttaaaaataaattaaataacaatttttaataaaataaataattaattttatttttatattgaattttaaattcaatcttaaagatttaatctttttattaaaattaataaattaatataaaaaataaaacaaaatataacaaa--atatatttattaaaatttaatttattaaaatttccacatgattcatatttatatttcaagaatcaaattcatattatgctgataatttaatttcatttcataatatagttataataatcattattataatttcaacattaactgtatatattattttagatttatttataaacaaattttcaaatttatttttattaaaaaatcataatattgaaattatttgaacagttattccaattattattctattaattatttgttttccatcattaaaaattttatatttaattgatgaaattgtaaatccttttttttcaattaaatcaattggtcatcaatgatattg
>sample_0909_mitotype_A4_lon_19.04558_lat_54.02839
ggcagaataagtgcattgaacttaagattcaaatataaagtatttttaaacttttattaaaattaataaattaatataaaataaaacaaaatataacagaatatatttattaaaatttaatttattaaaattccccacttaattcatattaatttaaaaat--aaattaataacaa-ttttaataaaataaata-----------------------------------------------------------------------------------------------------------------------------------------------------------------------------------------------------attaattttatttttatattgaatttttaattcaatcttaaagatttaatctttttattaaaattaataaattaatata--aaataaaacaaaatataacagaatatatttattaaaatttaatttattaaaattcccc----acttaattcatattaatttaaaaataaatt-aataacaa-ttttaataaaataaataattaattttatttttatattgaatttttaattcaatcttaaagatttaatctttttattaaaattaataaattaatataaaat--aaaacaaaatataacaga--atatatttattaaaatttaatttattaaaatttccacatgattcatatttatatttcaagaatcaaattcatattatgctgataatttaatttcatttcataatatagttataataatcattattataatttcaacattaactgtatatattattttagatttatttataaataaattttcaaatttatttttattaaaaaatcataatattgaaattatttgaacagttattccaattattattctattaattatttgttttccatcattaaaaattttatatttaattgatgaaattgtaaatccttttttttcaattaaatcaattggtcatcaatgatattg
>sample_0910_mitotype_C2c_lon_18.31322_lat_52.6781
ggcagaataagtgcattgaacttaagattcaaatataaagtatttttaaacttttattaaaatt------------------------------------------------------------------------------------------------------------------------------------------------------------------------------------------------------------------------------------------------------------------------------------------------------------------------------------------------------------------------------------------------------------------------------------------------------------------------------tccc----acttaattcatattaatttaaaaataaatt-aataacaatttttaataaaataaataattaattttatttttatattgaattttaaattcaatcttaaagatttaatctttttattaaaattaataaattaatataaaat--aaaacaaaatataacaga--atatatttattaaaatttaatttattaaaatttccacatgatttatatttatatttcaagaatcaaattcatattatgctgataatttaatttcatttcataatatagttataataattattattataatttcaacattaactgtatatattattttagatttatttataaacaaattctcaaatttatttttattaaaaaatcataatattgaaattatttgaacaattattccaattattattctattaattatttgttttccatcattaaaaattttatatttaattgatgaaattgtaaatccttttttttcaattaaatcaattggtcatcaatgatattg
>sample_0917_mitotype_C2c_lon_18.19942_lat_52.88402
ggcagaataagtgcattgaacttaagattcaaatataaagtatttttaaacttttattaaaatt------------------------------------------------------------------------------------------------------------------------------------------------------------------------------------------------------------------------------------------------------------------------------------------------------------------------------------------------------------------------------------------------------------------------------------------------------------------------------tccc----acttaattcatattaatttaaaaataaatt-aataacaatttttaataaaataaataattaattttatttttatattgaattttaaattcaatcttaaagatttaatctttttattaaaattaataaattaatataaaat--aaaacaaaatataacaga--atatatttattaaaatttaatttattaaaatttccacatgatttatatttatatttcaagaatcaaattcatattatgctgataatttaatttcatttcataatatagttataataattattattataatttcaacattaactgtatatattattttagatttatttataaacaaattctcaaatttatttttattaaaaaatcataatattgaaattatttgaacaattattccaattattattctattaattatttgttttccatcattaaaaattttatatttaattgatgaaattgtaaatccttttttttcaattaaatcaattggtcatcaatgatattg
>sample_0918_mitotype_M4ra'_lon_18.3209_lat_52.60529
ggcagaataagtgcattgaacttaagattcaaatataaagtattttttaacttttattaaaattaataaattaatataaaatatga-------------attatatttattaaaatttaatttattaaaattttccacttaattcattttaatttaaaaatataattaaataacaatttttaataaaataaataattaattttatttttatattgaattttaaattcaat--------tttaatctttttattaaaattaataaattaatataaaaaataaaacaaaatataacaaaatatatttattaaaatttaatttattaaaatttcccacttaattcattttaatttaaaaata-aattaaataacaatttttaataaaataaataattaattttatttttatattgaattttaaattcaatcttaaagatttaatctttttattaaaattaataaattaatataaaaaataaaacaaaatataacaaaatatatttattaaaatttaatttattaaaatttccc----acttaattcattttaatttaaaaataaattaaataacaatttttaataaaataaataattaattttatttttatattgaattttaaattcaatcttaaagatttaatctttttattaaaattaataaattaatataaaaaataaaacaaaatataacaaa--atatatttattaaaatttaatttattaaaatttccacatgattcatatttatatttcaagaatcaaattcatattatgctgataatttaatttcatttcataatatagttataataatcattattataatttcaacattaactgtatatattattttagatttatttataaacaaattttcaaatttatttttattaaaaaatcataatattgaaattatttgaacagttattccaattattattctattaattatttgttttccatcattaaaaattttatatttaattgatgaaattgtaaatccttttttttcaattaaatcaattggtcatcaatgatattg
>sample_0923_mitotype_C2c_lon_18.1292_lat_53.08857
ggcagaataagtgcattgaacttaagattcaaatataaagtatttttaaacttttattaaaatt------------------------------------------------------------------------------------------------------------------------------------------------------------------------------------------------------------------------------------------------------------------------------------------------------------------------------------------------------------------------------------------------------------------------------------------------------------------------------tccc----acttaattcatattaatttaaaaataaatt-aataacaatttttaataaaataaataattaattttatttttatattgaattttaaattcaatcttaaagatttaatctttttattaaaattaataaattaatataaaat--aaaacaaaatataacaga--atatatttattaaaatttaatttattaaaatttccacatgatttatatttatatttcaagaatcaaattcatattatgctgataatttaatttcatttcataatatagttataataattattattataatttcaacattaactgtatatattattttagatttatttataaacaaattctcaaatttatttttattaaaaaatcataatattgaaattatttgaacaattattccaattattattctattaattatttgttttccatcattaaaaattttatatttaattgatgaaattgtaaatccttttttttcaattaaatcaattggtcatcaatgatattg
>sample_0924_mitotype_M4qa_lon_18.60506_lat_53.99733
ggcagaataagtgcattgaacttaagattcaaatataaagtattttttaacttttattaaaattaataaattaatat-aaatatga-------------attatatttattaaaatttaatttattaaaattttccacttaattcattttaatttaaaaatataattaaataacaatttttaataaaataaata-----------------------------------------------------------------------------------------------------------------------------------------------------------------------------------------------------attaattttatttttatattgaattttaaattcaatcttaaagatttaatctttttattaaaattaataaattaatataaaaaataaaacaaaatataacaaaatatatttattaaaatttaatttattaaaacttccc----acttaattcattttaatttaaaaataaattaaataacaatttttaataaaataaataattaattttatttttatattgaattttaaattcaatcttaaagatttaatctttttattaaaattaataaattaatataaaaaataaaacaaaatataacaaa--atatatttattaaaatttaatttattaaaatttccacatgattcatatttatatttcaagaatcaaattcatattatgctgataatttaatttcatttcataatatagttataataatcattattataatttcaacattaactgtatatattattttagatttatttataaacaaattttcaaatttatttttattaaaaaatcataatattgaaattatttgaacagttattccaattattattctattaattatttgttttccatcattaaaaattttatatttaattgatgaaattataaatccttttttttcaattaaatcaattggtcatcaatgatattg
>sample_0931_mitotype_C2c_lon_18.21131_lat_53.88715
ggcagaataagtgcattgaacttaagattcaaatataaagtatttttaaacttttattaaaatt------------------------------------------------------------------------------------------------------------------------------------------------------------------------------------------------------------------------------------------------------------------------------------------------------------------------------------------------------------------------------------------------------------------------------------------------------------------------------tccc----acttaattcatattaatttaaaaataaatt-aataacaatttttaataaaataaataattaattttatttttatattgaattttaaattcaatcttaaagatttaatctttttattaaaattaataaattaatataaaat--aaaacaaaatataacaga--atatatttattaaaatttaatttattaaaatttccacatgatttatatttatatttcaagaatcaaattcatattatgctgataatttaatttcatttcataatatagttataataattattattataatttcaacattaactgtatatattattttagatttatttataaacaaattctcaaatttatttttattaaaaaatcataatattgaaattatttgaacaattattccaattattattctattaattatttgttttccatcattaaaaattttatatttaattgatgaaattgtaaatccttttttttcaattaaatcaattggtcatcaatgatattg
>sample_0932_mitotype_C2e_lon_18.55436_lat_53.97161
ggcagaataagtgcattgaacttaagattcaaatataaagtatttttaaacttttattaaaatt------------------------------------------------------------------------------------------------------------------------------------------------------------------------------------------------------------------------------------------------------------------------------------------------------------------------------------------------------------------------------------------------------------------------------------------------------------------------------tccc----acttaattcatattaatttaaaaataaatt-aataacaa-ttttaataaaataaataattaattttatttttatattgaattttaaattcaatcttaaagatttaatctttttattaaaattaataaattaatataaaat--aaaacaaaatataacaga--atatatttattaaaatttaatttattaaaatttccacatgattcatatttatatttcaagaatcaaattcatattatgctgataatttaatttcatttcataatatagttataataattattattataatttcaacattaactgtatatattattttagatttatttataaacaaattttcaaatttatttttattaaaaaatcataatattgaaattatttgaacaattattccaattattattctattaattatttgttttccatcattaaaaattttatatttaattgatgaaattgtaaatccttttttttcaattaaatcaattggtcatcaatgatattg
>sample_0935_mitotype_M4t_lon_18.89769_lat_53.9123
ggcagaataagtgcattgaacttaagattcaaatataaagtattttttaacttttattaaaattaataaattaatataaaatatga-------------attatatttattaaaatttaatttattaaaattttccacttaattcattttaatttaaaaatataattaaataacaatttttaataaaataaata-----------------------------------------------------------------------------------------------------------------------------------------------------------------------------------------------------attaattttatttttatattgaattttaaattcaatcttaaagatttaatctttttattaaaattaataaattaatataaaaaataaaacaaaatataacaaaatatatttattaaaatttaatttattaaaatttccc----acttaattcattttaatttaaaaataaattaaataacaatttttaataaaataaataattaattttatttttatattgaattttaaattcaatcttaaagatttaatctttttattaaaattaataaattaatataaaaaataaaacaaaatataacaaa--atatatttattaaaatttaatttattaaaatttccacatgattcatatttatatttcaagaatcaaattcatattatgctgataatttaatttcatttcataatatagttataataatcattattataatttcaacattaactgtatatattattttagatttatttataaacaaattttcaaatttatttttattaaaaaatcataatattgaaattatttgaacagttattccaattattattctattaattatttgttttccatcattaaaaattttatatttaattgatgaaattataaatccttttttttcaattaaatcaattggtcatcaatgatattg
>sample_0936_mitotype_C2e_lon_17.42309_lat_47.73449
ggcagaataagtgcattgaacttaagattcaaatataaagtatttttaaacttttattaaaatt------------------------------------------------------------------------------------------------------------------------------------------------------------------------------------------------------------------------------------------------------------------------------------------------------------------------------------------------------------------------------------------------------------------------------------------------------------------------------tccc----acttaattcatattaatttaaaaataaatt-aataacaa-ttttaataaaataaataattaattttatttttatattgaattttaaattcaatcttaaagatttaatctttttattaaaattaataaattaatataaaat--aaaacaaaatataacaga--atatatttattaaaatttaatttattaaaatttccacatgattcatatttatatttcaagaatcaaattcatattatgctgataatttaatttcatttcataatatagttataataattattattataatttcaacattaactgtatatattattttagatttatttataaacaaattttcaaatttatttttattaaaaaatcataatattgaaattatttgaacaattattccaattattattctattaattatttgttttccatcattaaaaattttatatttaattgatgaaattgtaaatccttttttttcaattaaatcaattggtcatcaatgatattg
>sample_0937_mitotype_C1a_lon_17.364_lat_47.80989
ggcagaataagtgcattgaacttaagattcaaatataaagtatttttaaacttttattaaaatt------------------------------------------------------------------------------------------------------------------------------------------------------------------------------------------------------------------------------------------------------------------------------------------------------------------------------------------------------------------------------------------------------------------------------------------------------------------------------tccc---cacttaattcatattaatttaaaaataaatt-aataacaatttttaataaaataaataattaattttatttttatattgaattttaaattcaatcttaaagatttaatctttttattaaaattaataaattaatataaaat--aaaacaaaatataacaga--atatatttattaaaatttaatttattaaaatttccacatgatttatatttatatttcaagaatcaaattcatattatgctgataatttaatttcatttcataatatagttataataattattattataatttcaacattaactgtatatattattttagatttatttataaacaaattctcaaatttatttttattaaaaaatcataatattgaaattatttgaacaattattccaattattattctattaattatttgttttccatcattaaaaattttatatttaattgatgaaattgtaaatccttttttttcaattaaatcaattggtcatcaatgatattg
>sample_0938_mitotype_C2d_lon_17.29591_lat_47.83917
ggcagaataagtgcattgaacttaagattcaaatataaagtatttttaaacttttattaaaatt------------------------------------------------------------------------------------------------------------------------------------------------------------------------------------------------------------------------------------------------------------------------------------------------------------------------------------------------------------------------------------------------------------------------------------------------------------------------------tccc----acttaattcatattaatttaaaaataaatt-aataacaatttttaataaaataaataattaattttatttttatattgaattttaaattcaatcttaaagatttaatctttttattaaaattaataaattaatataaaat--aaaacaaaatataacaga--atatatttattaaaatttaatttattaaaatttccacatgattcatatttatatttcaagaatcaaattcatattatgctgataatttaatttcatttcataatatagttataataattattattataatttcaacattaactgtatatattattttagatttatttataaacaaattttcaaatttatttttattaaaaaatcataatattgaaattatttgaacaattattccaattattattctattaattatttgttttccatcattaaaaattttatatttaattgatgaaattgtaaatccttttttttcaattaaatcaattggtcatcaatgatattg
>sample_0939_mitotype_C2d_lon_17.28184_lat_47.85507
ggcagaataagtgcattgaacttaagattcaaatataaagtatttttaaacttttattaaaatt------------------------------------------------------------------------------------------------------------------------------------------------------------------------------------------------------------------------------------------------------------------------------------------------------------------------------------------------------------------------------------------------------------------------------------------------------------------------------tccc----acttaattcatattaatttaaaaataaatt-aataacaatttttaataaaataaataattaattttatttttatattgaattttaaattcaatcttaaagatttaatctttttattaaaattaataaattaatataaaat--aaaacaaaatataacaga--atatatttattaaaatttaatttattaaaatttccacatgattcatatttatatttcaagaatcaaattcatattatgctgataatttaatttcatttcataatatagttataataattattattataatttcaacattaactgtatatattattttagatttatttataaacaaattttcaaatttatttttattaaaaaatcataatattgaaattatttgaacaattattccaattattattctattaattatttgttttccatcattaaaaattttatatttaattgatgaaattgtaaatccttttttttcaattaaatcaattggtcatcaatgatattg
>sample_0940_mitotype_C2d_lon_17.22433_lat_47.95382
ggcagaataagtgcattgaacttaagattcaaatataaagtatttttaaacttttattaaaatt------------------------------------------------------------------------------------------------------------------------------------------------------------------------------------------------------------------------------------------------------------------------------------------------------------------------------------------------------------------------------------------------------------------------------------------------------------------------------tccc----acttaattcatattaatttaaaaataaatt-aataacaatttttaataaaataaataattaattttatttttatattgaattttaaattcaatcttaaagatttaatctttttattaaaattaataaattaatataaaat--aaaacaaaatataacaga--atatatttattaaaatttaatttattaaaatttccacatgattcatatttatatttcaagaatcaaattcatattatgctgataatttaatttcatttcataatatagttataataattattattataatttcaacattaactgtatatattattttagatttatttataaacaaattttcaaatttatttttattaaaaaatcataatattgaaattatttgaacaattattccaattattattctattaattatttgttttccatcattaaaaattttatatttaattgatgaaattgtaaatccttttttttcaattaaatcaattggtcatcaatgatattg
>sample_0941_mitotype_C2c_lon_17.21921_lat_47.9571
ggcagaataagtgcattgaacttaagattcaaatataaagtatttttaaacttttattaaaatt------------------------------------------------------------------------------------------------------------------------------------------------------------------------------------------------------------------------------------------------------------------------------------------------------------------------------------------------------------------------------------------------------------------------------------------------------------------------------tccc----acttaattcatattaatttaaaaataaatt-aataacaatttttaataaaataaataattaattttatttttatattgaattttaaattcaatcttaaagatttaatctttttattaaaattaataaattaatataaaat--aaaacaaaatataacaga--atatatttattaaaatttaatttattaaaatttccacatgatttatatttatatttcaagaatcaaattcatattatgctgataatttaatttcatttcataatatagttataataattattattataatttcaacattaactgtatatattattttagatttatttataaacaaattctcaaatttatttttattaaaaaatcataatattgaaattatttgaacaattattccaattattattctattaattatttgttttccatcattaaaaattttatatttaattgatgaaattgtaaatccttttttttcaattaaatcaattggtcatcaatgatattg
>sample_0942_mitotype_C2c_lon_17.21912_lat_47.95809
ggcagaataagtgcattgaacttaagattcaaatataaagtatttttaaacttttattaaaatt------------------------------------------------------------------------------------------------------------------------------------------------------------------------------------------------------------------------------------------------------------------------------------------------------------------------------------------------------------------------------------------------------------------------------------------------------------------------------tccc----acttaattcatattaatttaaaaataaatt-aataacaatttttaataaaataaataattaattttatttttatattgaattttaaattcaatcttaaagatttaatctttttattaaaattaataaattaatataaaat--aaaacaaaatataacaga--atatatttattaaaatttaatttattaaaatttccacatgatttatatttatatttcaagaatcaaattcatattatgctgataatttaatttcatttcataatatagttataataattattattataatttcaacattaactgtatatattattttagatttatttataaacaaattctcaaatttatttttattaaaaaatcataatattgaaattatttgaacaattattccaattattattctattaattatttgttttccatcattaaaaattttatatttaattgatgaaattgtaaatccttttttttcaattaaatcaattggtcatcaatgatattg
>sample_0943_mitotype_C2e_lon_17.21736_lat_47.99269
ggcagaataagtgcattgaacttaagattcaaatataaagtatttttaaacttttattaaaatt------------------------------------------------------------------------------------------------------------------------------------------------------------------------------------------------------------------------------------------------------------------------------------------------------------------------------------------------------------------------------------------------------------------------------------------------------------------------------tccc----acttaattcatattaatttaaaaataaatt-aataacaa-ttttaataaaataaataattaattttatttttatattgaattttaaattcaatcttaaagatttaatctttttattaaaattaataaattaatataaaat--aaaacaaaatataacaga--atatatttattaaaatttaatttattaaaatttccacatgattcatatttatatttcaagaatcaaattcatattatgctgataatttaatttcatttcataatatagttataataattattattataatttcaacattaactgtatatattattttagatttatttataaacaaattttcaaatttatttttattaaaaaatcataatattgaaattatttgaacaattattccaattattattctattaattatttgttttccatcattaaaaattttatatttaattgatgaaattgtaaatccttttttttcaattaaatcaattggtcatcaatgatattg
>sample_0944_mitotype_C1a_lon_17.26617_lat_47.97774
ggcagaataagtgcattgaacttaagattcaaatataaagtatttttaaacttttattaaaatt------------------------------------------------------------------------------------------------------------------------------------------------------------------------------------------------------------------------------------------------------------------------------------------------------------------------------------------------------------------------------------------------------------------------------------------------------------------------------tccc---cacttaattcatattaatttaaaaataaatt-aataacaatttttaataaaataaataattaattttatttttatattgaattttaaattcaatcttaaagatttaatctttttattaaaattaataaattaatataaaat--aaaacaaaatataacaga--atatatttattaaaatttaatttattaaaatttccacatgatttatatttatatttcaagaatcaaattcatattatgctgataatttaatttcatttcataatatagttataataattattattataatttcaacattaactgtatatattattttagatttatttataaacaaattctcaaatttatttttattaaaaaatcataatattgaaattatttgaacaattattccaattattattctattaattatttgttttccatcattaaaaattttatatttaattgatgaaattgtaaatccttttttttcaattaaatcaattggtcatcaatgatattg
>sample_0945_mitotype_C2e_lon_17.29909_lat_47.96434
ggcagaataagtgcattgaacttaagattcaaatataaagtatttttaaacttttattaaaatt------------------------------------------------------------------------------------------------------------------------------------------------------------------------------------------------------------------------------------------------------------------------------------------------------------------------------------------------------------------------------------------------------------------------------------------------------------------------------tccc----acttaattcatattaatttaaaaataaatt-aataacaa-ttttaataaaataaataattaattttatttttatattgaattttaaattcaatcttaaagatttaatctttttattaaaattaataaattaatataaaat--aaaacaaaatataacaga--atatatttattaaaatttaatttattaaaatttccacatgattcatatttatatttcaagaatcaaattcatattatgctgataatttaatttcatttcataatatagttataataattattattataatttcaacattaactgtatatattattttagatttatttataaacaaattttcaaatttatttttattaaaaaatcataatattgaaattatttgaacaattattccaattattattctattaattatttgttttccatcattaaaaattttatatttaattgatgaaattgtaaatccttttttttcaattaaatcaattggtcatcaatgatattg
>sample_0946_mitotype_C1a_lon_17.28111_lat_47.9553
ggcagaataagtgcattgaacttaagattcaaatataaagtatttttaaacttttattaaaatt------------------------------------------------------------------------------------------------------------------------------------------------------------------------------------------------------------------------------------------------------------------------------------------------------------------------------------------------------------------------------------------------------------------------------------------------------------------------------tccc---cacttaattcatattaatttaaaaataaatt-aataacaatttttaataaaataaataattaattttatttttatattgaattttaaattcaatcttaaagatttaatctttttattaaaattaataaattaatataaaat--aaaacaaaatataacaga--atatatttattaaaatttaatttattaaaatttccacatgatttatatttatatttcaagaatcaaattcatattatgctgataatttaatttcatttcataatatagttataataattattattataatttcaacattaactgtatatattattttagatttatttataaacaaattctcaaatttatttttattaaaaaatcataatattgaaattatttgaacaattattccaattattattctattaattatttgttttccatcattaaaaattttatatttaattgatgaaattgtaaatccttttttttcaattaaatcaattggtcatcaatgatattg
>sample_0947_mitotype_C2d_lon_17.28098_lat_47.95429
ggcagaataagtgcattgaacttaagattcaaatataaagtatttttaaacttttattaaaatt------------------------------------------------------------------------------------------------------------------------------------------------------------------------------------------------------------------------------------------------------------------------------------------------------------------------------------------------------------------------------------------------------------------------------------------------------------------------------tccc----acttaattcatattaatttaaaaataaatt-aataacaatttttaataaaataaataattaattttatttttatattgaattttaaattcaatcttaaagatttaatctttttattaaaattaataaattaatataaaat--aaaacaaaatataacaga--atatatttattaaaatttaatttattaaaatttccacatgattcatatttatatttcaagaatcaaattcatattatgctgataatttaatttcatttcataatatagttataataattattattataatttcaacattaactgtatatattattttagatttatttataaacaaattttcaaatttatttttattaaaaaatcataatattgaaattatttgaacaattattccaattattattctattaattatttgttttccatcattaaaaattttatatttaattgatgaaattgtaaatccttttttttcaattaaatcaattggtcatcaatgatattg
>sample_0948_mitotype_C2d_lon_17.28231_lat_47.9511
ggcagaataagtgcattgaacttaagattcaaatataaagtatttttaaacttttattaaaatt------------------------------------------------------------------------------------------------------------------------------------------------------------------------------------------------------------------------------------------------------------------------------------------------------------------------------------------------------------------------------------------------------------------------------------------------------------------------------tccc----acttaattcatattaatttaaaaataaatt-aataacaatttttaataaaataaataattaattttatttttatattgaattttaaattcaatcttaaagatttaatctttttattaaaattaataaattaatataaaat--aaaacaaaatataacaga--atatatttattaaaatttaatttattaaaatttccacatgattcatatttatatttcaagaatcaaattcatattatgctgataatttaatttcatttcataatatagttataataattattattataatttcaacattaactgtatatattattttagatttatttataaacaaattttcaaatttatttttattaaaaaatcataatattgaaattatttgaacaattattccaattattattctattaattatttgttttccatcattaaaaattttatatttaattgatgaaattgtaaatccttttttttcaattaaatcaattggtcatcaatgatattg
>sample_0949_mitotype_C1a_lon_17.23678_lat_47.84421
ggcagaataagtgcattgaacttaagattcaaatataaagtatttttaaacttttattaaaatt------------------------------------------------------------------------------------------------------------------------------------------------------------------------------------------------------------------------------------------------------------------------------------------------------------------------------------------------------------------------------------------------------------------------------------------------------------------------------tccc---cacttaattcatattaatttaaaaataaatt-aataacaatttttaataaaataaataattaattttatttttatattgaattttaaattcaatcttaaagatttaatctttttattaaaattaataaattaatataaaat--aaaacaaaatataacaga--atatatttattaaaatttaatttattaaaatttccacatgatttatatttatatttcaagaatcaaattcatattatgctgataatttaatttcatttcataatatagttataataattattattataatttcaacattaactgtatatattattttagatttatttataaacaaattctcaaatttatttttattaaaaaatcataatattgaaattatttgaacaattattccaattattattctattaattatttgttttccatcattaaaaattttatatttaattgatgaaattgtaaatccttttttttcaattaaatcaattggtcatcaatgatattg
>sample_0950_mitotype_A4_lon_17.21326_lat_47.83049
ggcagaataagtgcattgaacttaagattcaaatataaagtatttttaaacttttattaaaattaataaattaatataaaataaaacaaaatataacagaatatatttattaaaatttaatttattaaaattccccacttaattcatattaatttaaaaat--aaattaataacaa-ttttaataaaataaata-----------------------------------------------------------------------------------------------------------------------------------------------------------------------------------------------------attaattttatttttatattgaatttttaattcaatcttaaagatttaatctttttattaaaattaataaattaatata--aaataaaacaaaatataacagaatatatttattaaaatttaatttattaaaattcccc----acttaattcatattaatttaaaaataaatt-aataacaa-ttttaataaaataaataattaattttatttttatattgaatttttaattcaatcttaaagatttaatctttttattaaaattaataaattaatataaaat--aaaacaaaatataacaga--atatatttattaaaatttaatttattaaaatttccacatgattcatatttatatttcaagaatcaaattcatattatgctgataatttaatttcatttcataatatagttataataatcattattataatttcaacattaactgtatatattattttagatttatttataaataaattttcaaatttatttttattaaaaaatcataatattgaaattatttgaacagttattccaattattattctattaattatttgttttccatcattaaaaattttatatttaattgatgaaattgtaaatccttttttttcaattaaatcaattggtcatcaatgatattg
>sample_0951_mitotype_C2cd_lon_17.14314_lat_47.79629
ggcagaataagtgcattgaacttaagattcaaatataaagtatttttaaacttttattaaaatt------------------------------------------------------------------------------------------------------------------------------------------------------------------------------------------------------------------------------------------------------------------------------------------------------------------------------------------------------------------------------------------------------------------------------------------------------------------------------tccc----acttaattcatattaatttaaaaataaatt-aataacaatttttaataaaataaataattaattttatttttatattgaattttaaattcaatcttaaagatttaatctttttattaaaattaataaattaatataaat---aaaacaaaatataacaga--atatatttattaaaatttaatttattaaaatttccacatgatttatatttatatttcaagaatcaaattcatattatgctgataatttaatttcatttcataatatagttataataattattattataatttcaacattaactgtatatattattttagatttatttataaacaaattctcaaatttatttttattaaaaaatcataatattgaaattatttgaacaattattccaattattattctattaattatttgttttccatcattaaaaattttatatttaattgatgaaattgtaaatccttttttttcaattaaatcaattggtcatcaatgatattg
>sample_0952_mitotype_A1e_lon_17.1349_lat_47.78107
ggcagaataagtgcattgaacttaagattcaaatataaagtatttttaaacttttattaaaattaataaattaatataaaataaaacaaaatataacagaatatatttattaaaatttaatttattaaaatt----------------------------------------------------------------------------------------------------------------------------------------------------------------------------------------------------------------------------------------------------------------------------------------------------------------------------------------------------------------------------------------------------------cccc----acttaattcatattaatttaaaaataaatt-aataacaa-ttttaataaaataaataattaattttatttttatattgaatttttaattcaatcttaaagatttaatctttttattaaaattaataaattaatataaaat--aaaacaaaatataacaga--atatatttattaaaatttaatttattaaaatttccacatgattcatatttatatttcaagaatcaaattcatattatgctgataatttaatttcatttcataatatagttataataatcattattataatttcaacattaactgtatatattattttagatttatttataaataaattttcaaatttatttttattaaaaaatcataatattgaaattatttgaacagttattccaattattattctattaattatttgttttccatcattaaaaattttatatttaattgatgaaattgtaaatccttttttttcaattaaatcaattggtcatcaatgatattg
>sample_0953_mitotype_C2d_lon_17.09644_lat_47.78074
ggcagaataagtgcattgaacttaagattcaaatataaagtatttttaaacttttattaaaatt------------------------------------------------------------------------------------------------------------------------------------------------------------------------------------------------------------------------------------------------------------------------------------------------------------------------------------------------------------------------------------------------------------------------------------------------------------------------------tccc----acttaattcatattaatttaaaaataaatt-aataacaatttttaataaaataaataattaattttatttttatattgaattttaaattcaatcttaaagatttaatctttttattaaaattaataaattaatataaaat--aaaacaaaatataacaga--atatatttattaaaatttaatttattaaaatttccacatgattcatatttatatttcaagaatcaaattcatattatgctgataatttaatttcatttcataatatagttataataattattattataatttcaacattaactgtatatattattttagatttatttataaacaaattttcaaatttatttttattaaaaaatcataatattgaaattatttgaacaattattccaattattattctattaattatttgttttccatcattaaaaattttatatttaattgatgaaattgtaaatccttttttttcaattaaatcaattggtcatcaatgatattg
>sample_0954_mitotype_A4_lon_17.07464_lat_47.77797
ggcagaataagtgcattgaacttaagattcaaatataaagtatttttaaacttttattaaaattaataaattaatataaaataaaacaaaatataacagaatatatttattaaaatttaatttattaaaattccccacttaattcatattaatttaaaaat--aaattaataacaa-ttttaataaaataaata-----------------------------------------------------------------------------------------------------------------------------------------------------------------------------------------------------attaattttatttttatattgaatttttaattcaatcttaaagatttaatctttttattaaaattaataaattaatata--aaataaaacaaaatataacagaatatatttattaaaatttaatttattaaaattcccc----acttaattcatattaatttaaaaataaatt-aataacaa-ttttaataaaataaataattaattttatttttatattgaatttttaattcaatcttaaagatttaatctttttattaaaattaataaattaatataaaat--aaaacaaaatataacaga--atatatttattaaaatttaatttattaaaatttccacatgattcatatttatatttcaagaatcaaattcatattatgctgataatttaatttcatttcataatatagttataataatcattattataatttcaacattaactgtatatattattttagatttatttataaataaattttcaaatttatttttattaaaaaatcataatattgaaattatttgaacagttattccaattattattctattaattatttgttttccatcattaaaaattttatatttaattgatgaaattgtaaatccttttttttcaattaaatcaattggtcatcaatgatattg
>sample_0955_mitotype_C2d_lon_17.21832_lat_47.73768
ggcagaataagtgcattgaacttaagattcaaatataaagtatttttaaacttttattaaaatt------------------------------------------------------------------------------------------------------------------------------------------------------------------------------------------------------------------------------------------------------------------------------------------------------------------------------------------------------------------------------------------------------------------------------------------------------------------------------tccc----acttaattcatattaatttaaaaataaatt-aataacaatttttaataaaataaataattaattttatttttatattgaattttaaattcaatcttaaagatttaatctttttattaaaattaataaattaatataaaat--aaaacaaaatataacaga--atatatttattaaaatttaatttattaaaatttccacatgattcatatttatatttcaagaatcaaattcatattatgctgataatttaatttcatttcataatatagttataataattattattataatttcaacattaactgtatatattattttagatttatttataaacaaattttcaaatttatttttattaaaaaatcataatattgaaattatttgaacaattattccaattattattctattaattatttgttttccatcattaaaaattttatatttaattgatgaaattgtaaatccttttttttcaattaaatcaattggtcatcaatgatattg
>sample_0956_mitotype_C2d_lon_17.24888_lat_47.69332
ggcagaataagtgcattgaacttaagattcaaatataaagtatttttaaacttttattaaaatt------------------------------------------------------------------------------------------------------------------------------------------------------------------------------------------------------------------------------------------------------------------------------------------------------------------------------------------------------------------------------------------------------------------------------------------------------------------------------tccc----acttaattcatattaatttaaaaataaatt-aataacaatttttaataaaataaataattaattttatttttatattgaattttaaattcaatcttaaagatttaatctttttattaaaattaataaattaatataaaat--aaaacaaaatataacaga--atatatttattaaaatttaatttattaaaatttccacatgattcatatttatatttcaagaatcaaattcatattatgctgataatttaatttcatttcataatatagttataataattattattataatttcaacattaactgtatatattattttagatttatttataaacaaattttcaaatttatttttattaaaaaatcataatattgaaattatttgaacaattattccaattattattctattaattatttgttttccatcattaaaaattttatatttaattgatgaaattgtaaatccttttttttcaattaaatcaattggtcatcaatgatattg
>sample_0957_mitotype_C2d_lon_17.24974_lat_47.67792
ggcagaataagtgcattgaacttaagattcaaatataaagtatttttaaacttttattaaaatt------------------------------------------------------------------------------------------------------------------------------------------------------------------------------------------------------------------------------------------------------------------------------------------------------------------------------------------------------------------------------------------------------------------------------------------------------------------------------tccc----acttaattcatattaatttaaaaataaatt-aataacaatttttaataaaataaataattaattttatttttatattgaattttaaattcaatcttaaagatttaatctttttattaaaattaataaattaatataaaat--aaaacaaaatataacaga--atatatttattaaaatttaatttattaaaatttccacatgattcatatttatatttcaagaatcaaattcatattatgctgataatttaatttcatttcataatatagttataataattattattataatttcaacattaactgtatatattattttagatttatttataaacaaattttcaaatttatttttattaaaaaatcataatattgaaattatttgaacaattattccaattattattctattaattatttgttttccatcattaaaaattttatatttaattgatgaaattgtaaatccttttttttcaattaaatcaattggtcatcaatgatattg
>sample_0958_mitotype_C2e_lon_17.24437_lat_47.65903
ggcagaataagtgcattgaacttaagattcaaatataaagtatttttaaacttttattaaaatt------------------------------------------------------------------------------------------------------------------------------------------------------------------------------------------------------------------------------------------------------------------------------------------------------------------------------------------------------------------------------------------------------------------------------------------------------------------------------tccc----acttaattcatattaatttaaaaataaatt-aataacaa-ttttaataaaataaataattaattttatttttatattgaattttaaattcaatcttaaagatttaatctttttattaaaattaataaattaatataaaat--aaaacaaaatataacaga--atatatttattaaaatttaatttattaaaatttccacatgattcatatttatatttcaagaatcaaattcatattatgctgataatttaatttcatttcataatatagttataataattattattataatttcaacattaactgtatatattattttagatttatttataaacaaattttcaaatttatttttattaaaaaatcataatattgaaattatttgaacaattattccaattattattctattaattatttgttttccatcattaaaaattttatatttaattgatgaaattgtaaatccttttttttcaattaaatcaattggtcatcaatgatattg
>sample_0959_mitotype_C2c_lon_17.24399_lat_47.6584
ggcagaataagtgcattgaacttaagattcaaatataaagtatttttaaacttttattaaaatt------------------------------------------------------------------------------------------------------------------------------------------------------------------------------------------------------------------------------------------------------------------------------------------------------------------------------------------------------------------------------------------------------------------------------------------------------------------------------tccc----acttaattcatattaatttaaaaataaatt-aataacaatttttaataaaataaataattaattttatttttatattgaattttaaattcaatcttaaagatttaatctttttattaaaattaataaattaatataaaat--aaaacaaaatataacaga--atatatttattaaaatttaatttattaaaatttccacatgatttatatttatatttcaagaatcaaattcatattaggctgataatttaatttcatttcataatatagttataataattattattataatttcaacattaactgtatatattattttagatttatttataaacaaattctcaaatttatttttattaaaaaatcataatattgaaattatttgaacaattattccaattattattctattaattatttgttttccatcattaaaaattttatatttaattgatgaaattgtaaatccttttttttcaattaaatcaattggtcatcaatgatattg
>sample_0960_mitotype_C2d_lon_17.24319_lat_47.65768
ggcagaataagtgcattgaacttaagattcaaatataaagtatttttaaacttttattaaaatt------------------------------------------------------------------------------------------------------------------------------------------------------------------------------------------------------------------------------------------------------------------------------------------------------------------------------------------------------------------------------------------------------------------------------------------------------------------------------tccc----acttaattcatattaatttaaaaataaatt-aataacaatttttaataaaataaataattaattttatttttatattgaattttaaattcaatcttaaagatttaatctttttattaaaattaataaattaatataaaat--aaaacaaaatataacaga--atatatttattaaaatttaatttattaaaatttccacatgattcatatttatatttcaagaatcaaattcatattatgctgataatttaatttcatttcataatatagttataataattattattataatttcaacattaactgtatatattattttagatttatttataaacaaattttcaaatttatttttattaaaaaatcataatattgaaattatttgaacaattattccaattattattctattaattatttgttttccatcattaaaaattttatatttaattgatgaaattgtaaatccttttttttcaattaaatcaattggtcatcaatgatattg
>sample_0961_mitotype_C2s_lon_17.34192_lat_47.64121
ggcagaataagtgcattgaacttaagattcaaatataaagtatttttaaacttttattaaaatt------------------------------------------------------------------------------------------------------------------------------------------------------------------------------------------------------------------------------------------------------------------------------------------------------------------------------------------------------------------------------------------------------------------------------------------------------------------------------tccc----acttaattcatattaatttaaaaataaatt-aataacaatttttaataaaataaataattaattttatttttatattgaatttaaaattcaatcttaaagatttaatctttttattaaaattaataaattaatataaaat--aaaacaaaatataacaga--atatatttattaaaatttaatttattaaaatttccacatgattcatatttatatttcaagaatcaaattcatattatgctgataatttaatttcatttcataatatagttataataattattattataatttcaacattaactgtatatattattttagatttatttataaacaaattttcaaatttatttttattaaaaaatcataatattgaaattatttgaacaattattccaattattattctattaattatttgttttccatcattaaaaattttatatttaattgatgaaattgtaaatccttttttttcaattaaatcaattggtcatcaatgatattg
>sample_0962_mitotype_C2c_lon_17.46689_lat_47.64676
ggcagaataagtgcattgaacttaagattcaaatataaagtatttttaaacttttattaaaatt------------------------------------------------------------------------------------------------------------------------------------------------------------------------------------------------------------------------------------------------------------------------------------------------------------------------------------------------------------------------------------------------------------------------------------------------------------------------------tccc----acttaattcatattaatttaaaaataaatt-aataacaatttttaataaaataaataattaattttatttttatattgaattttaaattcaatcttaaagatttaatctttttattaaaattaataaattaatataaaat--aaaacaaaatataacaga--atatatttattaaaatttaatttattaaaatttccacatgatttatatttatatttcaagaatcaaattcatattatgctgataatttaatttcatttcataatatagttataataattattattataatttcaacattaactgtatatattattttagatttatttataaacaaattctcaaatttatttttattaaaaaatcataatattgaaattatttgaacaattattccaattattattctattaattatttgttttccatcattaaaaattttatatttaattgatgaaattgtaaatccttttttttcaattaaatcaattggtcatcaatgatattg
>sample_0963_mitotype_C1a_lon_17.55924_lat_47.67797
ggcagaataagtgcattgaacttaagattcaaatataaagtatttttaaacttttattaaaatt------------------------------------------------------------------------------------------------------------------------------------------------------------------------------------------------------------------------------------------------------------------------------------------------------------------------------------------------------------------------------------------------------------------------------------------------------------------------------tccc---cacttaattcatattaatttaaaaataaatt-aataacaatttttaataaaataaataattaattttatttttatattgaattttaaattcaatcttaaagatttaatctttttattaaaattaataaattaatataaaat--aaaacaaaatataacaga--atatatttattaaaatttaatttattaaaatttccacatgatttatatttatatttcaagaatcaaattcatattatgctgataatttaatttcatttcataatatagttataataattattattataatttcaacattaactgtatatattattttagatttatttataaacaaattctcaaatttatttttattaaaaaatcataatattgaaattatttgaacaattattccaattattattctattaattatttgttttccatcattaaaaattttatatttaattgatgaaattgtaaatccttttttttcaattaaatcaattggtcatcaatgatattg
>sample_0964_mitotype_C2ah_lon_17.41599_lat_46.8786
ggcagaataagtgcattgaacttaagattcaaatataaagtatttttaaacttttattaaaatt------------------------------------------------------------------------------------------------------------------------------------------------------------------------------------------------------------------------------------------------------------------------------------------------------------------------------------------------------------------------------------------------------------------------------------------------------------------------------tccc----acttaattcatattaatttaaaaataaatt-aataacaatttttaataaaataaataattaattttatttttatattgaattttaaattcaatcttaaagatttaatctttttattaaaattaataaattaatataaaat--aaaacaaaatataacaga--atatatttattaaaatttaatttattaaaatttccacatgatttatatttatatttcaagaatcaaattcatattatgctgataatttaatttcatttcataatatagttataataattattattataatttcaacattaactgtatatattattttagatttatttataaacaaattttcaaatttatttttattaaaaaatcataatattgaaattatttgaacaattattccaattattattctattaattatttgttttccatcattaaaaattttatacttaattgatgaaattgtaaatccttttttttcaattaaatcaattggtcatcaatgatattg
>sample_0965_mitotype_C2ah_lon_17.39998_lat_46.87717
ggcagaataagtgcattgaacttaagattcaaatataaagtatttttaaacttttattaaaatt------------------------------------------------------------------------------------------------------------------------------------------------------------------------------------------------------------------------------------------------------------------------------------------------------------------------------------------------------------------------------------------------------------------------------------------------------------------------------tccc----acttaattcatattaatttaaaaataaatt-aataacaatttttaataaaataaataattaattttatttttatattgaattttaaattcaatcttaaagatttaatctttttattaaaattaataaattaatataaaat--aaaacaaaatataacaga--atatatttattaaaatttaatttattaaaatttccacatgatttatatttatatttcaagaatcaaattcatattatgctgataatttaatttcatttcataatatagttataataattattattataatttcaacattaactgtatatattattttagatttatttataaacaaattttcaaatttatttttattaaaaaatcataatattgaaattatttgaacaattattccaattattattctattaattatttgttttccatcattaaaaattttatacttaattgatgaaattgtaaatccttttttttcaattaaatcaattggtcatcaatgatattg
>sample_0966_mitotype_C2c_lon_17.38724_lat_46.87025
ggcagaataagtgcattgaacttaagattcaaatataaagtatttttaaacttttattaaaatt------------------------------------------------------------------------------------------------------------------------------------------------------------------------------------------------------------------------------------------------------------------------------------------------------------------------------------------------------------------------------------------------------------------------------------------------------------------------------tccc----acttaattcatattaatttaaaaataaatt-aataacaatttttaataaaataaataattaattttatttttatattgaattttaaattcaatcttaaagatttaatctttttattaaaattaataaattaatataaaat--aaaacaaaatataacaga--atatatttattaaaatttaatttattaaaatttccacatgatttatatttatatttcaagaatcaaattcatattatgctgataatttaatttcatttcataatatagttataataattattattataatttcaacattaactgtatatattattttagatttatttataaacaaattctcaaatttatttttattaaaaaatcataatattgaaattatttgaacaattattccaattattattctattaattatttgttttccatcattaaaaattttatatttaattgatgaaattgtaaatccttttttttcaattaaatcaattggtcatcaatgatattg
>sample_0967_mitotype_C2c_lon_17.37488_lat_46.84503
ggcagaataagtgcattgaacttaagattcaaatataaagtatttttaaacttttattaaaatt------------------------------------------------------------------------------------------------------------------------------------------------------------------------------------------------------------------------------------------------------------------------------------------------------------------------------------------------------------------------------------------------------------------------------------------------------------------------------tccc----acttaattcatattaatttaaaaataaatt-aataacaatttttaataaaataaataattaattttatttttatattgaattttaaattcaatcttaaagatttaatctttttattaaaattaataaattaatataaaat--aaaacaaaatataacaga--atatatttattaaaatttaatttattaaaatttccacatgatttatatttatatttcaagaatcaaattcatattatgctgataatttaatttcatttcataatatagttataataattattattataatttcaacattaactgtatatattattttagatttatttataaacaaattctcaaatttatttttattaaaaaatcataatattgaaattatttgaacaattattccaattattattctattaattatttgttttccatcattaaaaattttatatttaattgatgaaattgtaaatccttttttttcaattaaatcaattggtcatcaatgatattg
>sample_0968_mitotype_C2c_lon_17.37762_lat_46.82601
ggcagaataagtgcattgaacttaagattcaaatataaagtatttttaaacttttattaaaatt------------------------------------------------------------------------------------------------------------------------------------------------------------------------------------------------------------------------------------------------------------------------------------------------------------------------------------------------------------------------------------------------------------------------------------------------------------------------------tccc----acttaattcatattaatttaaaaataaatt-aataacaatttttaataaaataaataattaattttatttttatattgaattttaaattcaatcttaaagatttaatctttttattaaaattaataaattaatataaaat--aaaacaaaatataacaga--atatatttattaaaatttaatttattaaaatttccacatgatttatatttatatttcaagaatcaaattcatattatgctgataatttaatttcatttcataatatagttataataattattattataatttcaacattaactgtatatattattttagatttatttataaacaaattctcaaatttatttttattaaaaaatcataatattgaaattatttgaacaattattccaattattattctattaattatttgttttccatcattaaaaattttatatttaattgatgaaattgtaaatccttttttttcaattaaatcaattggtcatcaatgatattg
>sample_0969_mitotype_C2c_lon_17.37488_lat_46.78171
ggcagaataagtgcattgaacttaagattcaaatataaagtatttttaaacttttattaaaatt------------------------------------------------------------------------------------------------------------------------------------------------------------------------------------------------------------------------------------------------------------------------------------------------------------------------------------------------------------------------------------------------------------------------------------------------------------------------------tccc----acttaattcatattaatttaaaaataaatt-aataacaatttttaataaaataaataattaattttatttttatattgaattttaaattcaatcttaaagatttaatctttttattaaaattaataaattaatataaaat--aaaacaaaatataacaga--atatatttattaaaatttaatttattaaaatttccacatgatttatatttatatttcaagaatcaaattcatattatgctgataatttaatttcatttcataatatagttataataattattattataatttcaacattaactgtatatattattttagatttatttataaacaaattctcaaatttatttttattaaaaaatcataatattgaaattatttgaacaattattccaattattattctattaattatttgttttccatcattaaaaattttatatttaattgatgaaattgtaaatccttttttttcaattaaatcaattggtcatcaatgatattg
>sample_0970_mitotype_C2c_lon_17.13236_lat_46.49492
ggcagaataagtgcattgaacttaagattcaaatataaagtatttttaaacttttattaaaatt------------------------------------------------------------------------------------------------------------------------------------------------------------------------------------------------------------------------------------------------------------------------------------------------------------------------------------------------------------------------------------------------------------------------------------------------------------------------------tccc----acttaattcatattaatttaaaaataaatt-aataacaatttttaataaaataaataattaattttatttttatattgaattttaaattcaatcttaaagatttaatctttttattaaaattaataaattaatataaaat--aaaacaaaatataacaga--atatatttattaaaatttaatttattaaaatttccacatgatttatatttatatttcaagaatcaaattcatattatgctgataatttaatttcatttcataatatagttataataattattattataatttcaacattaactgtatatattattttagatttatttataaacaaattctcaaatttatttttattaaaaaatcataatattgaaattatttgaacaattattccaattattattctattaattatttgttttccatcattaaaaattttatatttaattgatgaaattgtaaatccttttttttcaattaaatcaattggtcatcaatgatattg
>sample_0971_mitotype_C2c_lon_17.1338_lat_46.4852
ggcagaataagtgcattgaacttaagattcaaatataaagtatttttaaacttttattaaaatt------------------------------------------------------------------------------------------------------------------------------------------------------------------------------------------------------------------------------------------------------------------------------------------------------------------------------------------------------------------------------------------------------------------------------------------------------------------------------tccc----acttaattcatattaatttaaaaataaatt-aataacaatttttaataaaataaataattaattttatttttatattgaattttaaattcaatcttaaagatttaatctttttattaaaattaataaattaatataaaat--aaaacaaaatataacaga--atatatttattaaaatttaatttattaaaatttccacatgatttatatttatatttcaagaatcaaattcatattatgctgataatttaatttcatttcataatatagttataataattattattataatttcaacattaactgtatatattattttagatttatttataaacaaattctcaaatttatttttattaaaaaatcataatattgaaattatttgaacaattattccaattattattctattaattatttgttttccatcattaaaaattttatatttaattgatgaaattgtaaatccttttttttcaattaaatcaattggtcatcaatgatattg
>sample_0972_mitotype_C2d_lon_17.22982_lat_46.81708
ggcagaataagtgcattgaacttaagattcaaatataaagtatttttaaacttttattaaaatt------------------------------------------------------------------------------------------------------------------------------------------------------------------------------------------------------------------------------------------------------------------------------------------------------------------------------------------------------------------------------------------------------------------------------------------------------------------------------tccc----acttaattcatattaatttaaaaataaatt-aataacaatttttaataaaataaataattaattttatttttatattgaattttaaattcaatcttaaagatttaatctttttattaaaattaataaattaatataaaat--aaaacaaaatataacaga--atatatttattaaaatttaatttattaaaatttccacatgattcatatttatatttcaagaatcaaattcatattatgctgataatttaatttcatttcataatatagttataataattattattataatttcaacattaactgtatatattattttagatttatttataaacaaattttcaaatttatttttattaaaaaatcataatattgaaattatttgaacaattattccaattattattctattaattatttgttttccatcattaaaaattttatatttaattgatgaaattgtaaatccttttttttcaattaaatcaattggtcatcaatgatattg
>sample_0974_mitotype_C1a_lon_17.28699_lat_46.76782
ggcagaataagtgcattgaacttaagattcaaatataaagtatttttaaacttttattaaaatt------------------------------------------------------------------------------------------------------------------------------------------------------------------------------------------------------------------------------------------------------------------------------------------------------------------------------------------------------------------------------------------------------------------------------------------------------------------------------tccc---cacttaattcatattaatttaaaaataaatt-aataacaatttttaataaaataaataattaattttatttttatattgaattttaaattcaatcttaaagatttaatctttttattaaaattaataaattaatataaaat--aaaacaaaatataacaga--atatatttattaaaatttaatttattaaaatttccacatgatttatatttatatttcaagaatcaaattcatattatgctgataatttaatttcatttcataatatagttataataattattattataatttcaacattaactgtatatattattttagatttatttataaacaaattctcaaatttatttttattaaaaaatcataatattgaaattatttgaacaattattccaattattattctattaattatttgttttccatcattaaaaattttatatttaattgatgaaattgtaaatccttttttttcaattaaatcaattggtcatcaatgatattg
>sample_0975_mitotype_C2d_lon_16.98126_lat_46.79335
ggcagaataagtgcattgaacttaagattcaaatataaagtatttttaaacttttattaaaatt------------------------------------------------------------------------------------------------------------------------------------------------------------------------------------------------------------------------------------------------------------------------------------------------------------------------------------------------------------------------------------------------------------------------------------------------------------------------------tccc----acttaattcatattaatttaaaaataaatt-aataacaatttttaataaaataaataattaattttatttttatattgaattttaaattcaatcttaaagatttaatctttttattaaaattaataaattaatataaaat--aaaacaaaatataacaga--atatatttattaaaatttaatttattaaaatttccacatgattcatatttatatttcaagaatcaaattcatattatgctgataatttaatttcatttcataatatagttataataattattattataatttcaacattaactgtatatattattttagatttatttataaacaaattttcaaatttatttttattaaaaaatcataatattgaaattatttgaacaattattccaattattattctattaattatttgttttccatcattaaaaattttatatttaattgatgaaattgtaaatccttttttttcaattaaatcaattggtcatcaatgatattg
>sample_0976_mitotype_C2c_lon_16.98709_lat_46.79852
ggcagaataagtgcattgaacttaagattcaaatataaagtatttttaaacttttattaaaatt------------------------------------------------------------------------------------------------------------------------------------------------------------------------------------------------------------------------------------------------------------------------------------------------------------------------------------------------------------------------------------------------------------------------------------------------------------------------------tccc----acttaattcatattaatttaaaaataaatt-aataacaatttttaataaaataaataattaattttatttttatattgaattttaaattcaatcttaaagatttaatctttttattaaaattaataaattaatataaaat--aaaacaaaatataacaga--atatatttattaaaatttaatttattaaaatttccacatgatttatatttatatttcaagaatcaaattcatattatgctgataatttaatttcatttcataatatagttataataattattattataatttcaacattaactgtatatattattttagatttatttataaacaaattctcaaatttatttttattaaaaaatcataatattgaaattatttgaacaattattccaattattattctattaattatttgttttccatcattaaaaattttatatttaattgatgaaattgtaaatccttttttttcaattaaatcaattggtcatcaatgatattg
>sample_0977_mitotype_C2d_lon_16.98057_lat_46.77277
ggcagaataagtgcattgaacttaagattcaaatataaagtatttttaaacttttattaaaatt------------------------------------------------------------------------------------------------------------------------------------------------------------------------------------------------------------------------------------------------------------------------------------------------------------------------------------------------------------------------------------------------------------------------------------------------------------------------------tccc----acttaattcatattaatttaaaaataaatt-aataacaatttttaataaaataaataattaattttatttttatattgaattttaaattcaatcttaaagatttaatctttttattaaaattaataaattaatataaaat--aaaacaaaatataacaga--atatatttattaaaatttaatttattaaaatttccacatgattcatatttatatttcaagaatcaaattcatattatgctgataatttaatttcatttcataatatagttataataattattattataatttcaacattaactgtatatattattttagatttatttataaacaaattttcaaatttatttttattaaaaaatcataatattgaaattatttgaacaattattccaattattattctattaattatttgttttccatcattaaaaattttatatttaattgatgaaattgtaaatccttttttttcaattaaatcaattggtcatcaatgatattg
>sample_0978_mitotype_C2d_lon_16.93993_lat_46.73394
ggcagaataagtgcattgaacttaagattcaaatataaagtatttttaaacttttattaaaatt------------------------------------------------------------------------------------------------------------------------------------------------------------------------------------------------------------------------------------------------------------------------------------------------------------------------------------------------------------------------------------------------------------------------------------------------------------------------------tccc----acttaattcatattaatttaaaaataaatt-aataacaatttttaataaaataaataattaattttatttttatattgaattttaaattcaatcttaaagatttaatctttttattaaaattaataaattaatataaaat--aaaacaaaatataacaga--atatatttattaaaatttaatttattaaaatttccacatgattcatatttatatttcaagaatcaaattcatattatgctgataatttaatttcatttcataatatagttataataattattattataatttcaacattaactgtatatattattttagatttatttataaacaaattttcaaatttatttttattaaaaaatcataatattgaaattatttgaacaattattccaattattattctattaattatttgttttccatcattaaaaattttatatttaattgatgaaattgtaaatccttttttttcaattaaatcaattggtcatcaatgatattg
>sample_0979_mitotype_C2d_lon_16.93182_lat_46.7405
ggcagaataagtgcattgaacttaagattcaaatataaagtatttttaaacttttattaaaatt------------------------------------------------------------------------------------------------------------------------------------------------------------------------------------------------------------------------------------------------------------------------------------------------------------------------------------------------------------------------------------------------------------------------------------------------------------------------------tccc----acttaattcatattaatttaaaaataaatt-aataacaatttttaataaaataaataattaattttatttttatattgaattttaaattcaatcttaaagatttaatctttttattaaaattaataaattaatataaaat--aaaacaaaatataacaga--atatatttattaaaatttaatttattaaaatttccacatgattcatatttatatttcaagaatcaaattcatattatgctgataatttaatttcatttcataatatagttataataattattattataatttcaacattaactgtatatattattttagatttatttataaacaaattttcaaatttatttttattaaaaaatcataatattgaaattatttgaacaattattccaattattattctattaattatttgttttccatcattaaaaattttatatttaattgatgaaattgtaaatccttttttttcaattaaatcaattggtcatcaatgatattg
>sample_0980_mitotype_C2d_lon_16.92478_lat_46.76579
ggcagaataagtgcattgaacttaagattcaaatataaagtatttttaaacttttattaaaatt------------------------------------------------------------------------------------------------------------------------------------------------------------------------------------------------------------------------------------------------------------------------------------------------------------------------------------------------------------------------------------------------------------------------------------------------------------------------------tccc----acttaattcatattaatttaaaaataaatt-aataacaatttttaataaaataaataattaattttatttttatattgaattttaaattcaatcttaaagatttaatctttttattaaaattaataaattaatataaaat--aaaacaaaatataacaga--atatatttattaaaatttaatttattaaaatttccacatgattcatatttatatttcaagaatcaaattcatattatgctgataatttaatttcatttcataatatagttataataattattattataatttcaacattaactgtatatattattttagatttatttataaacaaattttcaaatttatttttattaaaaaatcataatattgaaattatttgaacaattattccaattattattctattaattatttgttttccatcattaaaaattttatatttaattgatgaaattgtaaatccttttttttcaattaaatcaattggtcatcaatgatattg
>sample_0981_mitotype_C2d_lon_16.93002_lat_46.83594
ggcagaataagtgcattgaacttaagattcaaatataaagtatttttaaacttttattaaaatt------------------------------------------------------------------------------------------------------------------------------------------------------------------------------------------------------------------------------------------------------------------------------------------------------------------------------------------------------------------------------------------------------------------------------------------------------------------------------tccc----acttaattcatattaatttaaaaataaatt-aataacaatttttaataaaataaataattaattttatttttatattgaattttaaattcaatcttaaagatttaatctttttattaaaattaataaattaatataaaat--aaaacaaaatataacaga--atatatttattaaaatttaatttattaaaatttccacatgattcatatttatatttcaagaatcaaattcatattatgctgataatttaatttcatttcataatatagttataataattattattataatttcaacattaactgtatatattattttagatttatttataaacaaattttcaaatttatttttattaaaaaatcataatattgaaattatttgaacaattattccaattattattctattaattatttgttttccatcattaaaaattttatatttaattgatgaaattgtaaatccttttttttcaattaaatcaattggtcatcaatgatattg
>sample_0982_mitotype_C2e_lon_16.91174_lat_46.84568
ggcagaataagtgcattgaacttaagattcaaatataaagtatttttaaacttttattaaaatt------------------------------------------------------------------------------------------------------------------------------------------------------------------------------------------------------------------------------------------------------------------------------------------------------------------------------------------------------------------------------------------------------------------------------------------------------------------------------tccc----acttaattcatattaatttaaaaataaatt-aataacaa-ttttaataaaataaataattaattttatttttatattgaattttaaattcaatcttaaagatttaatctttttattaaaattaataaattaatataaaat--aaaacaaaatataacaga--atatatttattaaaatttaatttattaaaatttccacatgattcatatttatatttcaagaatcaaattcatattatgctgataatttaatttcatttcataatatagttataataattattattataatttcaacattaactgtatatattattttagatttatttataaacaaattttcaaatttatttttattaaaaaatcataatattgaaattatttgaacaattattccaattattattctattaattatttgttttccatcattaaaaattttatatttaattgatgaaattgtaaatccttttttttcaattaaatcaattggtcatcaatgatattg
>sample_0983_mitotype_C2d_lon_16.71913_lat_46.88457
ggcagaataagtgcattgaacttaagattcaaatataaagtatttttaaacttttattaaaatt------------------------------------------------------------------------------------------------------------------------------------------------------------------------------------------------------------------------------------------------------------------------------------------------------------------------------------------------------------------------------------------------------------------------------------------------------------------------------tccc----acttaattcatattaatttaaaaataaatt-aataacaatttttaataaaataaataattaattttatttttatattgaattttaaattcaatcttaaagatttaatctttttattaaaattaataaattaatataaaat--aaaacaaaatataacaga--atatatttattaaaatttaatttattaaaatttccacatgattcatatttatatttcaagaatcaaattcatattatgctgataatttaatttcatttcataatatagttataataattattattataatttcaacattaactgtatatattattttagatttatttataaacaaattttcaaatttatttttattaaaaaatcataatattgaaattatttgaacaattattccaattattattctattaattatttgttttccatcattaaaaattttatatttaattgatgaaattgtaaatccttttttttcaattaaatcaattggtcatcaatgatattg
>sample_0984_mitotype_C2e_lon_16.70832_lat_46.89596
ggcagaataagtgcattgaacttaagattcaaatataaagtatttttaaacttttattaaaatt------------------------------------------------------------------------------------------------------------------------------------------------------------------------------------------------------------------------------------------------------------------------------------------------------------------------------------------------------------------------------------------------------------------------------------------------------------------------------tccc----acttaattcatattaatttaaaaataaatt-aataacaa-ttttaataaaataaataattaattttatttttatattgaattttaaattcaatcttaaagatttaatctttttattaaaattaataaattaatataaaat--aaaacaaaatataacaga--atatatttattaaaatttaatttattaaaatttccacatgattcatatttatatttcaagaatcaaattcatattatgctgataatttaatttcatttcataatatagttataataattattattataatttcaacattaactgtatatattattttagatttatttataaacaaattttcaaatttatttttattaaaaaatcataatattgaaattatttgaacaattattccaattattattctattaattatttgttttccatcattaaaaattttatatttaattgatgaaattgtaaatccttttttttcaattaaatcaattggtcatcaatgatattg
>sample_0985_mitotype_C2c_lon_16.70694_lat_46.90124
ggcagaataagtgcattgaacttaagattcaaatataaagtatttttaaacttttattaaaatt------------------------------------------------------------------------------------------------------------------------------------------------------------------------------------------------------------------------------------------------------------------------------------------------------------------------------------------------------------------------------------------------------------------------------------------------------------------------------tccc----acttaattcatattaatttaaaaataaatt-aataacaatttttaataaaataaataattaattttatttttatattgaattttaaattcaatcttaaagatttaatctttttattaaaattaataaattaatataaaat--aaaacaaaatataacaga--atatatttattaaaatttaatttattaaaatttccacatgatttatatttatatttcaagaatcaaattcatattatgctgataatttaatttcatttcataatatagttataataattattattataatttcaacattaactgtatatattattttagatttatttataaacaaattctcaaatttatttttattaaaaaatcataatattgaaattatttgaacaattattccaattattattctattaattatttgttttccatcattaaaaattttatatttaattgatgaaattgtaaatccttttttttcaattaaatcaattggtcatcaatgatattg
>sample_0986_mitotype_C2d_lon_16.7042_lat_46.9166
ggcagaataagtgcattgaacttaagattcaaatataaagtatttttaaacttttattaaaatt------------------------------------------------------------------------------------------------------------------------------------------------------------------------------------------------------------------------------------------------------------------------------------------------------------------------------------------------------------------------------------------------------------------------------------------------------------------------------tccc----acttaattcatattaatttaaaaataaatt-aataacaatttttaataaaataaataattaattttatttttatattgaattttaaattcaatcttaaagatttaatctttttattaaaattaataaattaatataaaat--aaaacaaaatataacaga--atatatttattaaaatttaatttattaaaatttccacatgattcatatttatatttcaagaatcaaattcatattatgctgataatttaatttcatttcataatatagttataataattattattataatttcaacattaactgtatatattattttagatttatttataaacaaattttcaaatttatttttattaaaaaatcataatattgaaattatttgaacaattattccaattattattctattaattatttgttttccatcattaaaaattttatatttaattgatgaaattgtaaatccttttttttcaattaaatcaattggtcatcaatgatattg
>sample_0987_mitotype_C2d_lon_16.70008_lat_46.92458
ggcagaataagtgcattgaacttaagattcaaatataaagtatttttaaacttttattaaaatt------------------------------------------------------------------------------------------------------------------------------------------------------------------------------------------------------------------------------------------------------------------------------------------------------------------------------------------------------------------------------------------------------------------------------------------------------------------------------tccc----acttaattcatattaatttaaaaataaatt-aataacaatttttaataaaataaataattaattttatttttatattgaattttaaattcaatcttaaagatttaatctttttattaaaattaataaattaatataaaat--aaaacaaaatataacaga--atatatttattaaaatttaatttattaaaatttccacatgattcatatttatatttcaagaatcaaattcatattatgctgataatttaatttcatttcataatatagttataataattattattataatttcaacattaactgtatatattattttagatttatttataaacaaattttcaaatttatttttattaaaaaatcataatattgaaattatttgaacaattattccaattattattctattaattatttgttttccatcattaaaaattttatatttaattgatgaaattgtaaatccttttttttcaattaaatcaattggtcatcaatgatattg
>sample_0988_mitotype_C2c_lon_16.68033_lat_46.93196
ggcagaataagtgcattgaacttaagattcaaatataaagtatttttaaacttttattaaaatt------------------------------------------------------------------------------------------------------------------------------------------------------------------------------------------------------------------------------------------------------------------------------------------------------------------------------------------------------------------------------------------------------------------------------------------------------------------------------tccc----acttaattcatattaatttaaaaataaatt-aataacaatttttaataaaataaataattaattttatttttatattgaattttaaattcaatcttaaagatttaatctttttattaaaattaataaattaatataaaat--aaaacaaaatataacaga--atatatttattaaaatttaatttattaaaatttccacatgatttatatttatatttcaagaatcaaattcatattatgctgataatttaatttcatttcataatatagttataataattattattataatttcaacattaactgtatatattattttagatttatttataaacaaattctcaaatttatttttattaaaaaatcataatattgaaattatttgaacaattattccaattattattctattaattatttgttttccatcattaaaaattttatatttaattgatgaaattgtaaatccttttttttcaattaaatcaattggtcatcaatgatattg
>sample_0990_mitotype_C2c_lon_16.62918_lat_46.98206
ggcagaataagtgcattgaacttaagattcaaatataaagtatttttaaacttttattaaaatt------------------------------------------------------------------------------------------------------------------------------------------------------------------------------------------------------------------------------------------------------------------------------------------------------------------------------------------------------------------------------------------------------------------------------------------------------------------------------tccc----acttaattcatattaatttaaaaataaatt-aataacaatttttaataaaataaataattaattttatttttatattgaattttaaattcaatcttaaagatttaatctttttattaaaattaataaattaatataaaat--aaaacaaaatataacaga--atatatttattaaaatttaatttattaaaatttccacatgatttatatttatatttcaagaatcaaattcatattatgctgataatttaatttcatttcataatatagttataataattattattataatttcaacattaactgtatatattattttagatttatttataaacaaattctcaaatttatttttattaaaaaatcataatattgaaattatttgaacaattattccaattattattctattaattatttgttttccatcattaaaaattttatatttaattgatgaaattgtaaatccttttttttcaattaaatcaattggtcatcaatgatattg
>sample_0991_mitotype_C2c_lon_16.59348_lat_47.00033
ggcagaataagtgcattgaacttaagattcaaatataaagtatttttaaacttttattaaaatt------------------------------------------------------------------------------------------------------------------------------------------------------------------------------------------------------------------------------------------------------------------------------------------------------------------------------------------------------------------------------------------------------------------------------------------------------------------------------tccc----acttaattcatattaatttaaaaataaatt-aataacaatttttaataaaataaataattaattttatttttatattgaattttaaattcaatcttaaagatttaatctttttattaaaattaataaattaatataaaat--aaaacaaaatataacaga--atatatttattaaaatttaatttattaaaatttccacatgatttatatttatatttcaagaatcaaattcatattatgctgataatttaatttcatttcataatatagttataataattattattataatttcaacattaactgtatatattattttagatttatttataaacaaattctcaaatttatttttattaaaaaatcataatattgaaattatttgaacaattattccaattattattctattaattatttgttttccatcattaaaaattttatatttaattgatgaaattgtaaatccttttttttcaattaaatcaattggtcatcaatgatattg
>sample_0992_mitotype_C2d_lon_16.54472_lat_46.98628
ggcagaataagtgcattgaacttaagattcaaatataaagtatttttaaacttttattaaaatt------------------------------------------------------------------------------------------------------------------------------------------------------------------------------------------------------------------------------------------------------------------------------------------------------------------------------------------------------------------------------------------------------------------------------------------------------------------------------tccc----acttaattcatattaatttaaaaataaatt-aataacaatttttaataaaataaataattaattttatttttatattgaattttaaattcaatcttaaagatttaatctttttattaaaattaataaattaatataaaat--aaaacaaaatataacaga--atatatttattaaaatttaatttattaaaatttccacatgattcatatttatatttcaagaatcaaattcatattatgctgataatttaatttcatttcataatatagttataataattattattataatttcaacattaactgtatatattattttagatttatttataaacaaattttcaaatttatttttattaaaaaatcataatattgaaattatttgaacaattattccaattattattctattaattatttgttttccatcattaaaaattttatatttaattgatgaaattgtaaatccttttttttcaattaaatcaattggtcatcaatgatattg
>sample_0993_mitotype_C2c_lon_16.79363_lat_47.013
ggcagaataagtgcattgaacttaagattcaaatataaagtatttttaaacttttattaaaatt------------------------------------------------------------------------------------------------------------------------------------------------------------------------------------------------------------------------------------------------------------------------------------------------------------------------------------------------------------------------------------------------------------------------------------------------------------------------------tccc----acttaattcatattaatttaaaaataaatt-aataacaatttttaataaaataaataattaattttatttttatattgaattttaaattcaatcttaaagatttaatctttttattaaaattaataaattaatataaaat--aaaacaaaatataacaga--atatatttattaaaatttaatttattaaaatttccacatgatttatatttatatttcaagaatcaaattcatattatgctgataatttaatttcatttcataatatagttataataattattattataatttcaacattaactgtatatattattttagatttatttataaacaaattctcaaatttatttttattaaaaaatcataatattgaaattatttgaacaattattccaattattattctattaattatttgttttccatcattaaaaattttatatttaattgatgaaattgtaaatccttttttttcaattaaatcaattggtcatcaatgatattg
>sample_0994_mitotype_C2c_lon_16.7696_lat_47.00223
ggcagaataagtgcattgaacttaagattcaaatataaagtatttttaaacttttattaaaatt------------------------------------------------------------------------------------------------------------------------------------------------------------------------------------------------------------------------------------------------------------------------------------------------------------------------------------------------------------------------------------------------------------------------------------------------------------------------------tccc----acttaattcatattaatttaaaaataaatt-aataacaatttttaataaaataaataattaattttatttttatattgaattttaaattcaatcttaaagatttaatctttttattaaaattaataaattaatataaaat--aaaacaaaatataacaga--atatatttattaaaatttaatttattaaaatttccacatgatttatatttatatttcaagaatcaaattcatattatgctgataatttaatttcatttcataatatagttataataattattattataatttcaacattaactgtatatattattttagatttatttataaacaaattctcaaatttatttttattaaaaaatcataatattgaaattatttgaacaattattccaattattattctattaattatttgttttccatcattaaaaattttatatttaattgatgaaattgtaaatccttttttttcaattaaatcaattggtcatcaatgatattg
>sample_0995_mitotype_C2c_lon_16.81698_lat_47.02213
ggcagaataagtgcattgaacttaagattcaaatataaagtatttttaaacttttattaaaatt------------------------------------------------------------------------------------------------------------------------------------------------------------------------------------------------------------------------------------------------------------------------------------------------------------------------------------------------------------------------------------------------------------------------------------------------------------------------------tccc----acttaattcatattaatttaaaaataaatt-aataacaatttttaataaaataaataattaattttatttttatattgaattttaaattcaatcttaaagatttaatctttttattaaaattaataaattaatataaaat--aaaacaaaatataacaga--atatatttattaaaatttaatttattaaaatttccacatgatttatatttatatttcaagaatcaaattcatattatgctgataatttaatttcatttcataatatagttataataattattattataatttcaacattaactgtatatattattttagatttatttataaacaaattctcaaatttatttttattaaaaaatcataatattgaaattatttgaacaattattccaattattattctattaattatttgttttccatcattaaaaattttatatttaattgatgaaattgtaaatccttttttttcaattaaatcaattggtcatcaatgatattg
>sample_0996_mitotype_C2c_lon_16.82453_lat_47.00247
ggcagaataagtgcattgaacttaagattcaaatataaagtatttttaaacttttattaaaatt------------------------------------------------------------------------------------------------------------------------------------------------------------------------------------------------------------------------------------------------------------------------------------------------------------------------------------------------------------------------------------------------------------------------------------------------------------------------------tccc----acttaattcatattaatttaaaaataaatt-aataacaatttttaataaaataaataattaattttatttttatattgaattttaaattcaatcttaaagatttaatctttttattaaaattaataaattaatataaaat--aaaacaaaatataacaga--atatatttattaaaatttaatttattaaaatttccacatgatttatatttatatttcaagaatcaaattcatattatgctgataatttaatttcatttcataatatagttataataattattattataatttcaacattaactgtatatattattttagatttatttataaacaaattctcaaatttatttttattaaaaaatcataatattgaaattatttgaacaattattccaattattattctattaattatttgttttccatcattaaaaattttatatttaattgatgaaattgtaaatccttttttttcaattaaatcaattggtcatcaatgatattg
>sample_0997_mitotype_C2ca_lon_16.82797_lat_46.97928
ggcagaataagtgcattgaacttaagattcaaatataaagtatttttaaacttttattaaaatt------------------------------------------------------------------------------------------------------------------------------------------------------------------------------------------------------------------------------------------------------------------------------------------------------------------------------------------------------------------------------------------------------------------------------------------------------------------------------tccc----acttaattcatattaatttaaaaataaatt-aataacaatttttaataaaataaataattaattttatttttatattgaattttaaattcaatcctaaagatttaatctttttattaaaattaataaattaatataaaat--aaaacaaaatataacaga--atatatttattaaaatttaatttattaaaatttccacatgatttatatttatatttcaagaatcaaattcatattatgctgataatttaatttcatttcataatatagttataataattattattataatttcaacattaactgtatatattattttagatttatttataaacaaattctcaaatttatttttattaaaaaatcataatattgaaattatttgaacaattattccaattattattctattaattatttgttttccatcattaaaaattttatatttaattgatgaaattgtaaatccttttttttcaattaaatcaattggtcatcaatgatattg
>sample_0998_mitotype_C2e_lon_16.84547_lat_46.94789
ggcagaataagtgcattgaacttaagattcaaatataaagtatttttaaacttttattaaaatt------------------------------------------------------------------------------------------------------------------------------------------------------------------------------------------------------------------------------------------------------------------------------------------------------------------------------------------------------------------------------------------------------------------------------------------------------------------------------tccc----acttaattcatattaatttaaaaataaatt-aataacaa-ttttaataaaataaataattaattttatttttatattgaattttaaattcaatcttaaagatttaatctttttattaaaattaataaattaatataaaat--aaaacaaaatataacaga--atatatttattaaaatttaatttattaaaatttccacatgattcatatttatatttcaagaatcaaattcatattatgctgataatttaatttcatttcataatatagttataataattattattataatttcaacattaactgtatatattattttagatttatttataaacaaattttcaaatttatttttattaaaaaatcataatattgaaattatttgaacaattattccaattattattctattaattatttgttttccatcattaaaaattttatatttaattgatgaaattgtaaatccttttttttcaattaaatcaattggtcatcaatgatattg
>sample_0999_mitotype_C2d_lon_16.84582_lat_46.93874
ggcagaataagtgcattgaacttaagattcaaatataaagtatttttaaacttttattaaaatt------------------------------------------------------------------------------------------------------------------------------------------------------------------------------------------------------------------------------------------------------------------------------------------------------------------------------------------------------------------------------------------------------------------------------------------------------------------------------tccc----acttaattcatattaatttaaaaataaatt-aataacaatttttaataaaataaataattaattttatttttatattgaattttaaattcaatcttaaagatttaatctttttattaaaattaataaattaatataaaat--aaaacaaaatataacaga--atatatttattaaaatttaatttattaaaatttccacatgattcatatttatatttcaagaatcaaattcatattatgctgataatttaatttcatttcataatatagttataataattattattataatttcaacattaactgtatatattattttagatttatttataaacaaattttcaaatttatttttattaaaaaatcataatattgaaattatttgaacaattattccaattattattctattaattatttgttttccatcattaaaaattttatatttaattgatgaaattgtaaatccttttttttcaattaaatcaattggtcatcaatgatattg
>sample_1000_mitotype_C2e_lon_16.85234_lat_46.89419
ggcagaataagtgcattgaacttaagattcaaatataaagtatttttaaacttttattaaaatt------------------------------------------------------------------------------------------------------------------------------------------------------------------------------------------------------------------------------------------------------------------------------------------------------------------------------------------------------------------------------------------------------------------------------------------------------------------------------tccc----acttaattcatattaatttaaaaataaatt-aataacaa-ttttaataaaataaataattaattttatttttatattgaattttaaattcaatcttaaagatttaatctttttattaaaattaataaattaatataaaat--aaaacaaaatataacaga--atatatttattaaaatttaatttattaaaatttccacatgattcatatttatatttcaagaatcaaattcatattatgctgataatttaatttcatttcataatatagttataataattattattataatttcaacattaactgtatatattattttagatttatttataaacaaattttcaaatttatttttattaaaaaatcataatattgaaattatttgaacaattattccaattattattctattaattatttgttttccatcattaaaaattttatatttaattgatgaaattgtaaatccttttttttcaattaaatcaattggtcatcaatgatattg
>sample_1001_mitotype_C2d_lon_16.8568_lat_46.86697
ggcagaataagtgcattgaacttaagattcaaatataaagtatttttaaacttttattaaaatt------------------------------------------------------------------------------------------------------------------------------------------------------------------------------------------------------------------------------------------------------------------------------------------------------------------------------------------------------------------------------------------------------------------------------------------------------------------------------tccc----acttaattcatattaatttaaaaataaatt-aataacaatttttaataaaataaataattaattttatttttatattgaattttaaattcaatcttaaagatttaatctttttattaaaattaataaattaatataaaat--aaaacaaaatataacaga--atatatttattaaaatttaatttattaaaatttccacatgattcatatttatatttcaagaatcaaattcatattatgctgataatttaatttcatttcataatatagttataataattattattataatttcaacattaactgtatatattattttagatttatttataaacaaattttcaaatttatttttattaaaaaatcataatattgaaattatttgaacaattattccaattattattctattaattatttgttttccatcattaaaaattttatatttaattgatgaaattgtaaatccttttttttcaattaaatcaattggtcatcaatgatattg
>sample_1002_mitotype_C2e_lon_16.84204_lat_46.81154
ggcagaataagtgcattgaacttaagattcaaatataaagtatttttaaacttttattaaaatt------------------------------------------------------------------------------------------------------------------------------------------------------------------------------------------------------------------------------------------------------------------------------------------------------------------------------------------------------------------------------------------------------------------------------------------------------------------------------tccc----acttaattcatattaatttaaaaataaatt-aataacaa-ttttaataaaataaataattaattttatttttatattgaattttaaattcaatcttaaagatttaatctttttattaaaattaataaattaatataaaat--aaaacaaaatataacaga--atatatttattaaaatttaatttattaaaatttccacatgattcatatttatatttcaagaatcaaattcatattatgctgataatttaatttcatttcataatatagttataataattattattataatttcaacattaactgtatatattattttagatttatttataaacaaattttcaaatttatttttattaaaaaatcataatattgaaattatttgaacaattattccaattattattctattaattatttgttttccatcattaaaaattttatatttaattgatgaaattgtaaatccttttttttcaattaaatcaattggtcatcaatgatattg
>sample_1003_mitotype_C2c_lon_16.86607_lat_46.73415
ggcagaataagtgcattgaacttaagattcaaatataaagtatttttaaacttttattaaaatt------------------------------------------------------------------------------------------------------------------------------------------------------------------------------------------------------------------------------------------------------------------------------------------------------------------------------------------------------------------------------------------------------------------------------------------------------------------------------tccc----acttaattcatattaatttaaaaataaatt-aataacaatttttaataaaataaataattaattttatttttatattgaattttaaattcaatcttaaagatttaatctttttattaaaattaataaattaatataaaat--aaaacaaaatataacaga--atatatttattaaaatttaatttattaaaatttccacatgatttatatttatatttcaagaatcaaattcatattatgctgataatttaatttcatttcataatatagttataataattattattataatttcaacattaactgtatatattattttagatttatttataaacaaattctcaaatttatttttattaaaaaatcataatattgaaattatttgaacaattattccaattattattctattaattatttgttttccatcattaaaaattttatatttaattgatgaaattgtaaatccttttttttcaattaaatcaattggtcatcaatgatattg
>sample_1004_mitotype_C2e_lon_16.88942_lat_46.72144
ggcagaataagtgcattgaacttaagattcaaatataaagtatttttaaacttttattaaaatt------------------------------------------------------------------------------------------------------------------------------------------------------------------------------------------------------------------------------------------------------------------------------------------------------------------------------------------------------------------------------------------------------------------------------------------------------------------------------tccc----acttaattcatattaatttaaaaataaatt-aataacaa-ttttaataaaataaataattaattttatttttatattgaattttaaattcaatcttaaagatttaatctttttattaaaattaataaattaatataaaat--aaaacaaaatataacaga--atatatttattaaaatttaatttattaaaatttccacatgattcatatttatatttcaagaatcaaattcatattatgctgataatttaatttcatttcataatatagttataataattattattataatttcaacattaactgtatatattattttagatttatttataaacaaattttcaaatttatttttattaaaaaatcataatattgaaattatttgaacaattattccaattattattctattaattatttgttttccatcattaaaaattttatatttaattgatgaaattgtaaatccttttttttcaattaaatcaattggtcatcaatgatattg
>sample_1005_mitotype_C1a_lon_16.91345_lat_46.69978
ggcagaataagtgcattgaacttaagattcaaatataaagtatttttaaacttttattaaaatt------------------------------------------------------------------------------------------------------------------------------------------------------------------------------------------------------------------------------------------------------------------------------------------------------------------------------------------------------------------------------------------------------------------------------------------------------------------------------tccc---cacttaattcatattaatttaaaaataaatt-aataacaatttttaataaaataaataattaattttatttttatattgaattttaaattcaatcttaaagatttaatctttttattaaaattaataaattaatataaaat--aaaacaaaatataacaga--atatatttattaaaatttaatttattaaaatttccacatgatttatatttatatttcaagaatcaaattcatattatgctgataatttaatttcatttcataatatagttataataattattattataatttcaacattaactgtatatattattttagatttatttataaacaaattctcaaatttatttttattaaaaaatcataatattgaaattatttgaacaattattccaattattattctattaattatttgttttccatcattaaaaattttatatttaattgatgaaattgtaaatccttttttttcaattaaatcaattggtcatcaatgatattg
>sample_1006_mitotype_C2c_lon_16.9004_lat_46.6588
ggcagaataagtgcattgaacttaagattcaaatataaagtatttttaaacttttattaaaatt------------------------------------------------------------------------------------------------------------------------------------------------------------------------------------------------------------------------------------------------------------------------------------------------------------------------------------------------------------------------------------------------------------------------------------------------------------------------------tccc----acttaattcatattaatttaaaaataaatt-aataacaatttttaataaaataaataattaattttatttttatattgaattttaaattcaatcttaaagatttaatctttttattaaaattaataaattaatataaaat--aaaacaaaatataacaga--atatatttattaaaatttaatttattaaaatttccacatgatttatatttatatttcaagaatcaaattcatattatgctgataatttaatttcatttcataatatagttataataattattattataatttcaacattaactgtatatattattttagatttatttataaacaaattctcaaatttatttttattaaaaaatcataatattgaaattatttgaacaattattccaattattattctattaattatttgttttccatcattaaaaattttatatttaattgatgaaattgtaaatccttttttttcaattaaatcaattggtcatcaatgatattg
>sample_1007_mitotype_C2e_lon_16.91002_lat_46.62769
ggcagaataagtgcattgaacttaagattcaaatataaagtatttttaaacttttattaaaatt------------------------------------------------------------------------------------------------------------------------------------------------------------------------------------------------------------------------------------------------------------------------------------------------------------------------------------------------------------------------------------------------------------------------------------------------------------------------------tccc----acttaattcatattaatttaaaaataaatt-aataacaa-ttttaataaaataaataattaattttatttttatattgaattttaaattcaatcttaaagatttaatctttttattaaaattaataaattaatataaaat--aaaacaaaatataacaga--atatatttattaaaatttaatttattaaaatttccacatgattcatatttatatttcaagaatcaaattcatattatgctgataatttaatttcatttcataatatagttataataattattattataatttcaacattaactgtatatattattttagatttatttataaacaaattttcaaatttatttttattaaaaaatcataatattgaaattatttgaacaattattccaattattattctattaattatttgttttccatcattaaaaattttatatttaattgatgaaattgtaaatccttttttttcaattaaatcaattggtcatcaatgatattg
>sample_1008_mitotype_C2c_lon_16.87157_lat_46.5739
ggcagaataagtgcattgaacttaagattcaaatataaagtatttttaaacttttattaaaatt------------------------------------------------------------------------------------------------------------------------------------------------------------------------------------------------------------------------------------------------------------------------------------------------------------------------------------------------------------------------------------------------------------------------------------------------------------------------------tccc----acttaattcatattaatttaaaaataaatt-aataacaatttttaataaaataaataattaattttatttttatattgaattttaaattcaatcttaaagatttaatctttttattaaaattaataaattaatataaaat--aaaacaaaatataacaga--atatatttattaaaatttaatttattaaaatttccacatgatttatatttatatttcaagaatcaaattcatattatgctgataatttaatttcatttcataatatagttataataattattattataatttcaacattaactgtatatattattttagatttatttataaacaaattctcaaatttatttttattaaaaaatcataatattgaaattatttgaacaattattccaattattattctattaattatttgttttccatcattaaaaattttatatttaattgatgaaattgtaaatccttttttttcaattaaatcaattggtcatcaatgatattg
>sample_1009_mitotype_C2c_lon_16.97319_lat_46.59797
ggcagaataagtgcattgaacttaagattcaaatataaagtatttttaaacttttattaaaatt------------------------------------------------------------------------------------------------------------------------------------------------------------------------------------------------------------------------------------------------------------------------------------------------------------------------------------------------------------------------------------------------------------------------------------------------------------------------------tccc----acttaattcatattaatttaaaaataaatt-aataacaatttttaataaaataaataattaattttatttttatattgaattttaaattcaatcttaaagatttaatctttttattaaaattaataaattaatataaaat--aaaacaaaatataacaga--atatatttattaaaatttaatttattaaaatttccacatgatttatatttatatttcaagaatcaaattcatattatgctgataatttaatttcatttcataatatagttataataattattattataatttcaacattaactgtatatattattttagatttatttataaacaaattctcaaatttatttttattaaaaaatcataatattgaaattatttgaacaattattccaattattattctattaattatttgttttccatcattaaaaattttatatttaattgatgaaattgtaaatccttttttttcaattaaatcaattggtcatcaatgatattg
>sample_1010_mitotype_C1a_lon_16.97594_lat_46.62344
ggcagaataagtgcattgaacttaagattcaaatataaagtatttttaaacttttattaaaatt------------------------------------------------------------------------------------------------------------------------------------------------------------------------------------------------------------------------------------------------------------------------------------------------------------------------------------------------------------------------------------------------------------------------------------------------------------------------------tccc---cacttaattcatattaatttaaaaataaatt-aataacaatttttaataaaataaataattaattttatttttatattgaattttaaattcaatcttaaagatttaatctttttattaaaattaataaattaatataaaat--aaaacaaaatataacaga--atatatttattaaaatttaatttattaaaatttccacatgatttatatttatatttcaagaatcaaattcatattatgctgataatttaatttcatttcataatatagttataataattattattataatttcaacattaactgtatatattattttagatttatttataaacaaattctcaaatttatttttattaaaaaatcataatattgaaattatttgaacaattattccaattattattctattaattatttgttttccatcattaaaaattttatatttaattgatgaaattgtaaatccttttttttcaattaaatcaattggtcatcaatgatattg
>sample_1011_mitotype_C2c_lon_16.99242_lat_46.67718
ggcagaataagtgcattgaacttaagattcaaatataaagtatttttaaacttttattaaaatt------------------------------------------------------------------------------------------------------------------------------------------------------------------------------------------------------------------------------------------------------------------------------------------------------------------------------------------------------------------------------------------------------------------------------------------------------------------------------tccc----acttaattcatattaatttaaaaataaatt-aataacaatttttaataaaataaataattaattttatttttatattgaattttaaattcaatcttaaagatttaatctttttattaaaattaataaattaatataaaat--aaaacaaaatataacaga--atatatttattaaaatttaatttattaaaatttccacatgatttatatttatatttcaagaatcaaattcatattatgctgataatttaatttcatttcataatatagttataataattattattataatttcaacattaactgtatatattattttagatttatttataaacaaattctcaaatttatttttattaaaaaatcataatattgaaattatttgaacaattattccaattattattctattaattatttgttttccatcattaaaaattttatatttaattgatgaaattgtaaatccttttttttcaattaaatcaattggtcatcaatgatattg
>sample_1012_mitotype_C2c_lon_17.00889_lat_46.69978
ggcagaataagtgcattgaacttaagattcaaatataaagtatttttaaacttttattaaaatt------------------------------------------------------------------------------------------------------------------------------------------------------------------------------------------------------------------------------------------------------------------------------------------------------------------------------------------------------------------------------------------------------------------------------------------------------------------------------tccc----acttaattcatattaatttaaaaataaatt-aataacaatttttaataaaataaataattaattttatttttatattgaattttaaattcaatcttaaagatttaatctttttattaaaattaataaattaatataaaat--aaaacaaaatataacaga--atatatttattaaaatttaatttattaaaatttccacatgatttatatttatatttcaagaatcaaattcatattatgctgataatttaatttcatttcataatatagttataataattattattataatttcaacattaactgtatatattattttagatttatttataaacaaattctcaaatttatttttattaaaaaatcataatattgaaattatttgaacaattattccaattattattctattaattatttgttttccatcattaaaaattttatatttaattgatgaaattgtaaatccttttttttcaattaaatcaattggtcatcaatgatattg
>sample_1013_mitotype_C2e_lon_17.04529_lat_46.68754
ggcagaataagtgcattgaacttaagattcaaatataaagtatttttaaacttttattaaaatt------------------------------------------------------------------------------------------------------------------------------------------------------------------------------------------------------------------------------------------------------------------------------------------------------------------------------------------------------------------------------------------------------------------------------------------------------------------------------tccc----acttaattcatattaatttaaaaataaatt-aataacaa-ttttaataaaataaataattaattttatttttatattgaattttaaattcaatcttaaagatttaatctttttattaaaattaataaattaatataaaat--aaaacaaaatataacaga--atatatttattaaaatttaatttattaaaatttccacatgattcatatttatatttcaagaatcaaattcatattatgctgataatttaatttcatttcataatatagttataataattattattataatttcaacattaactgtatatattattttagatttatttataaacaaattttcaaatttatttttattaaaaaatcataatattgaaattatttgaacaattattccaattattattctattaattatttgttttccatcattaaaaattttatatttaattgatgaaattgtaaatccttttttttcaattaaatcaattggtcatcaatgatattg
>sample_1014_mitotype_C2e_lon_17.07825_lat_46.67623
ggcagaataagtgcattgaacttaagattcaaatataaagtatttttaaacttttattaaaatt------------------------------------------------------------------------------------------------------------------------------------------------------------------------------------------------------------------------------------------------------------------------------------------------------------------------------------------------------------------------------------------------------------------------------------------------------------------------------tccc----acttaattcatattaatttaaaaataaatt-aataacaa-ttttaataaaataaataattaattttatttttatattgaattttaaattcaatcttaaagatttaatctttttattaaaattaataaattaatataaaat--aaaacaaaatataacaga--atatatttattaaaatttaatttattaaaatttccacatgattcatatttatatttcaagaatcaaattcatattatgctgataatttaatttcatttcataatatagttataataattattattataatttcaacattaactgtatatattattttagatttatttataaacaaattttcaaatttatttttattaaaaaatcataatattgaaattatttgaacaattattccaattattattctattaattatttgttttccatcattaaaaattttatatttaattgatgaaattgtaaatccttttttttcaattaaatcaattggtcatcaatgatattg
>sample_1015_mitotype_C2e_lon_17.10297_lat_46.67953
ggcagaataagtgcattgaacttaagattcaaatataaagtatttttaaacttttattaaaatt------------------------------------------------------------------------------------------------------------------------------------------------------------------------------------------------------------------------------------------------------------------------------------------------------------------------------------------------------------------------------------------------------------------------------------------------------------------------------tccc----acttaattcatattaatttaaaaataaatt-aataacaa-ttttaataaaataaataattaattttatttttatattgaattttaaattcaatcttaaagatttaatctttttattaaaattaataaattaatataaaat--aaaacaaaatataacaga--atatatttattaaaatttaatttattaaaatttccacatgattcatatttatatttcaagaatcaaattcatattatgctgataatttaatttcatttcataatatagttataataattattattataatttcaacattaactgtatatattattttagatttatttataaacaaattttcaaatttatttttattaaaaaatcataatattgaaattatttgaacaattattccaattattattctattaattatttgttttccatcattaaaaattttatatttaattgatgaaattgtaaatccttttttttcaattaaatcaattggtcatcaatgatattg
>sample_1016_mitotype_C2c_lon_17.127_lat_46.71014
ggcagaataagtgcattgaacttaagattcaaatataaagtatttttaaacttttattaaaatt------------------------------------------------------------------------------------------------------------------------------------------------------------------------------------------------------------------------------------------------------------------------------------------------------------------------------------------------------------------------------------------------------------------------------------------------------------------------------tccc----acttaattcatattaatttaaaaataaatt-aataacaatttttaataaaataaataattaattttatttttatattgaattttaaattcaatcttaaagatttaatctttttattaaaattaataaattaatataaaat--aaaacaaaatataacaga--atatatttattaaaatttaatttattaaaatttccacatgatttatatttatatttcaagaatcaaattcatattatgctgataatttaatttcatttcataatatagttataataattattattataatttcaacattaactgtatatattattttagatttatttataaacaaattctcaaatttatttttattaaaaaatcataatattgaaattatttgaacaattattccaattattattctattaattatttgttttccatcattaaaaattttatatttaattgatgaaattgtaaatccttttttttcaattaaatcaattggtcatcaatgatattg
>sample_1017_mitotype_C2c_lon_17.17712_lat_46.72003
ggcagaataagtgcattgaacttaagattcaaatataaagtatttttaaacttttattaaaatt------------------------------------------------------------------------------------------------------------------------------------------------------------------------------------------------------------------------------------------------------------------------------------------------------------------------------------------------------------------------------------------------------------------------------------------------------------------------------tccc----acttaattcatattaatttaaaaataaatt-aataacaatttttaataaaataaataattaattttatttttatattgaattttaaattcaatcttaaagatttaatctttttattaaaattaataaattaatataaaat--aaaacaaaatataacaga--atatatttattaaaatttaatttattaaaatttccacatgatttatatttatatttcaagaatcaaattcatattatgctgataatttaatttcatttcataatatagttataataattattattataatttcaacattaactgtatatattattttagatttatttataaacaaattctcaaatttatttttattaaaaaatcataatattgaaattatttgaacaattattccaattattattctattaattatttgttttccatcattaaaaattttatatttaattgatgaaattgtaaatccttttttttcaattaaatcaattggtcatcaatgatattg
>sample_1018_mitotype_C1a_lon_17.17026_lat_46.75532
ggcagaataagtgcattgaacttaagattcaaatataaagtatttttaaacttttattaaaatt------------------------------------------------------------------------------------------------------------------------------------------------------------------------------------------------------------------------------------------------------------------------------------------------------------------------------------------------------------------------------------------------------------------------------------------------------------------------------tccc---cacttaattcatattaatttaaaaataaatt-aataacaatttttaataaaataaataattaattttatttttatattgaattttaaattcaatcttaaagatttaatctttttattaaaattaataaattaatataaaat--aaaacaaaatataacaga--atatatttattaaaatttaatttattaaaatttccacatgatttatatttatatttcaagaatcaaattcatattatgctgataatttaatttcatttcataatatagttataataattattattataatttcaacattaactgtatatattattttagatttatttataaacaaattctcaaatttatttttattaaaaaatcataatattgaaattatttgaacaattattccaattattattctattaattatttgttttccatcattaaaaattttatatttaattgatgaaattgtaaatccttttttttcaattaaatcaattggtcatcaatgatattg
>sample_1019_mitotype_C2c_lon_17.14142_lat_46.7732
ggcagaataagtgcattgaacttaagattcaaatataaagtatttttaaacttttattaaaatt------------------------------------------------------------------------------------------------------------------------------------------------------------------------------------------------------------------------------------------------------------------------------------------------------------------------------------------------------------------------------------------------------------------------------------------------------------------------------tccc----acttaattcatattaatttaaaaataaatt-aataacaatttttaataaaataaataattaattttatttttatattgaattttaaattcaatcttaaagatttaatctttttattaaaattaataaattaatataaaat--aaaacaaaatataacaga--atatatttattaaaatttaatttattaaaatttccacatgatttatatttatatttcaagaatcaaattcatattatgctgataatttaatttcatttcataatatagttataataattattattataatttcaacattaactgtatatattattttagatttatttataaacaaattctcaaatttatttttattaaaaaatcataatattgaaattatttgaacaattattccaattattattctattaattatttgttttccatcattaaaaattttatatttaattgatgaaattgtaaatccttttttttcaattaaatcaattggtcatcaatgatattg
>sample_1020_mitotype_C1a_lon_17.173_lat_46.77978
ggcagaataagtgcattgaacttaagattcaaatataaagtatttttaaacttttattaaaatt------------------------------------------------------------------------------------------------------------------------------------------------------------------------------------------------------------------------------------------------------------------------------------------------------------------------------------------------------------------------------------------------------------------------------------------------------------------------------tccc---cacttaattcatattaatttaaaaataaatt-aataacaatttttaataaaataaataattaattttatttttatattgaattttaaattcaatcttaaagatttaatctttttattaaaattaataaattaatataaaat--aaaacaaaatataacaga--atatatttattaaaatttaatttattaaaatttccacatgatttatatttatatttcaagaatcaaattcatattatgctgataatttaatttcatttcataatatagttataataattattattataatttcaacattaactgtatatattattttagatttatttataaacaaattctcaaatttatttttattaaaaaatcataatattgaaattatttgaacaattattccaattattattctattaattatttgttttccatcattaaaaattttatatttaattgatgaaattgtaaatccttttttttcaattaaatcaattggtcatcaatgatattg
>sample_1021_mitotype_C2c_lon_17.17575_lat_46.80329
ggcagaataagtgcattgaacttaagattcaaatataaagtatttttaaacttttattaaaatt------------------------------------------------------------------------------------------------------------------------------------------------------------------------------------------------------------------------------------------------------------------------------------------------------------------------------------------------------------------------------------------------------------------------------------------------------------------------------tccc----acttaattcatattaatttaaaaataaatt-aataacaatttttaataaaataaataattaattttatttttatattgaattttaaattcaatcttaaagatttaatctttttattaaaattaataaattaatataaaat--aaaacaaaatataacaga--atatatttattaaaatttaatttattaaaatttccacatgatttatatttatatttcaagaatcaaattcatattatgctgataatttaatttcatttcataatatagttataataattattattataatttcaacattaactgtatatattattttagatttatttataaacaaattctcaaatttatttttattaaaaaatcataatattgaaattatttgaacaattattccaattattattctattaattatttgttttccatcattaaaaattttatatttaattgatgaaattgtaaatccttttttttcaattaaatcaattggtcatcaatgatattg
>sample_1023_mitotype_C2d_lon_17.2142_lat_46.78119
ggcagaataagtgcattgaacttaagattcaaatataaagtatttttaaacttttattaaaatt------------------------------------------------------------------------------------------------------------------------------------------------------------------------------------------------------------------------------------------------------------------------------------------------------------------------------------------------------------------------------------------------------------------------------------------------------------------------------tccc----acttaattcatattaatttaaaaataaatt-aataacaatttttaataaaataaataattaattttatttttatattgaattttaaattcaatcttaaagatttaatctttttattaaaattaataaattaatataaaat--aaaacaaaatataacaga--atatatttattaaaatttaatttattaaaatttccacatgattcatatttatatttcaagaatcaaattcatattatgctgataatttaatttcatttcataatatagttataataattattattataatttcaacattaactgtatatattattttagatttatttataaacaaattttcaaatttatttttattaaaaaatcataatattgaaattatttgaacaattattccaattattattctattaattatttgttttccatcattaaaaattttatatttaattgatgaaattgtaaatccttttttttcaattaaatcaattggtcatcaatgatattg
>sample_1024_mitotype_C2cd_lon_17.23549_lat_46.77132
ggcagaataagtgcattgaacttaagattcaaatataaagtatttttaaacttttattaaaatt------------------------------------------------------------------------------------------------------------------------------------------------------------------------------------------------------------------------------------------------------------------------------------------------------------------------------------------------------------------------------------------------------------------------------------------------------------------------------tccc----acttaattcatattaatttaaaaataaatt-aataacaatttttaataaaataaataattaattttatttttatattgaattttaaattcaatcttaaagatttaatctttttattaaaattaataaattaatataaat---aaaacaaaatataacaga--atatatttattaaaatttaatttattaaaatttccacatgatttatatttatatttcaagaatcaaattcatattatgctgataatttaatttcatttcataatatagttataataattattattataatttcaacattaactgtatatattattttagatttatttataaacaaattctcaaatttatttttattaaaaaatcataatattgaaattatttgaacaattattccaattattattctattaattatttgttttccatcattaaaaattttatatttaattgatgaaattgtaaatccttttttttcaattaaatcaattggtcatcaatgatattg
>sample_1025_mitotype_C2d_lon_17.26845_lat_46.78072
[truncated: 67,841 more chars]
